# Supplementary material for: Ethyl 2-(4-bromo­phen­yl)-1-phenyl-1H-benzimidazole-5-carboxyl­ate
Source: Acta Crystallogr Sect E Struct Rep Online. 2012 May 12;68(Pt 6):o1683. doi: 10.1107/S1600536812019897 (PMC3379279; doi:10.1107/S1600536812019897)
Supplement: Supplementary file 2 [file e-68-o1683-Isup2.hkl]

# 
# h,k,l, Fc-squared, Fo-squared, sigma(Fo-squared) and status flag 
# 
data_I
_shelx_title ' 5ixbr_0m in P-1 (100K)' 
_shelx_refln_list_code          4 
_shelx_F_calc_maximum      241.23 
_exptl_crystal_F_000       428.00 
_reflns_d_resolution_high  0.7107 
 
loop_ 
 _symmetry_equiv_pos_as_xyz 
 'x, y, z' 
 '-x, -y, -z' 
 
_cell_length_a     9.3121 
_cell_length_b     9.8136 
_cell_length_c    11.8458 
_cell_angle_alpha 108.217 
_cell_angle_beta  101.135 
_cell_angle_gamma 109.361 
 
_shelx_F_squared_multiplier     1.000 
 
loop_ 
 _refln_index_h 
 _refln_index_k 
 _refln_index_l 
 _refln_F_squared_calc 
 _refln_F_squared_meas 
 _refln_F_squared_sigma 
 _refln_observed_status 
   1   0   0      193.66      175.57      3.03 o 
   2   0   0     4441.57     4324.76     43.18 o 
   3   0   0     1013.61      917.16      8.62 o 
   4   0   0     1166.58     1263.65     12.52 o 
   5   0   0      728.63      709.91      8.67 o 
   6   0   0     1786.15     1790.67     24.08 o 
   7   0   0      151.71      159.38      4.34 o 
   8   0   0     1298.09     1293.96     31.06 o 
   9   0   0      253.43      252.57      8.68 o 
  10   0   0       59.26       68.76      4.41 o 
  11   0   0      401.04      425.07     14.80 o 
 -12   1   0       15.36       11.66      5.30 o 
 -11   1   0      121.42      144.99      6.20 o 
 -10   1   0      518.42      510.25      9.24 o 
  -9   1   0      260.35      251.93      7.24 o 
  -8   1   0       33.47       39.46      3.00 o 
  -7   1   0       35.04       35.63      2.24 o 
  -6   1   0      168.97      183.79      3.30 o 
  -5   1   0     1121.89     1036.51     12.06 o 
  -4   1   0     5032.89     5194.50     56.76 o 
  -3   1   0      644.69      618.26      7.53 o 
  -2   1   0      670.91      614.34     10.13 o 
  -1   1   0       15.21       21.74      0.69 o 
   0   1   0     2963.58     3116.51     39.14 o 
   1   1   0      583.81      596.01      7.09 o 
   2   1   0     2148.66     2184.36     22.13 o 
   3   1   0      681.11      667.65      6.44 o 
   4   1   0      578.12      520.05      5.65 o 
   5   1   0      194.75      197.49      3.38 o 
   6   1   0      947.16      926.76     13.92 o 
   7   1   0      458.27      449.15     11.22 o 
   8   1   0       49.72       39.31      3.27 o 
   9   1   0      598.08      605.82     21.82 o 
  10   1   0      170.63      176.82      9.68 o 
  11   1   0       19.55       31.27      6.34 o 
 -12   2   0      143.38      155.41      9.46 o 
 -11   2   0      122.30      122.24      6.31 o 
 -10   2   0      276.45      273.16      9.47 o 
  -9   2   0      916.49      867.97     13.48 o 
  -8   2   0      329.98      303.16      6.02 o 
  -7   2   0     1057.41      977.47     11.91 o 
  -6   2   0      875.91      838.77      9.46 o 
  -5   2   0      459.78      520.08      6.29 o 
  -4   2   0     2839.26     2871.15     34.15 o 
  -3   2   0     1776.07     1840.50     19.38 o 
  -2   2   0      680.09      780.22     13.38 o 
  -1   2   0     8922.35     9114.81    130.20 o 
   0   2   0      667.28      653.02      8.60 o 
   1   2   0       13.85       17.84      1.03 o 
   2   2   0     2977.44     3032.05     30.61 o 
   3   2   0       46.79       81.27      1.62 o 
   4   2   0     1309.86     1332.71     12.64 o 
   5   2   0     1818.55     1742.54     16.61 o 
   6   2   0      116.86       94.50      3.41 o 
   7   2   0      638.15      643.73     12.96 o 
   8   2   0      841.25      854.62     19.30 o 
   9   2   0        3.80        1.95      3.84 o 
  10   2   0      141.94      146.54      7.35 o 
 -12   3   0        0.81        0.62      4.08 o 
 -11   3   0      400.15      393.69     13.12 o 
 -10   3   0      325.68      318.38     15.17 o 
  -9   3   0       11.47       12.62      2.27 o 
  -8   3   0     1249.61     1198.74     19.20 o 
  -7   3   0      250.19      254.47      6.02 o 
  -6   3   0      911.03      885.65      8.78 o 
  -5   3   0     4994.89     5049.70     58.76 o 
  -4   3   0     1383.16     1478.21     15.43 o 
  -3   3   0     2972.98     2902.14     29.85 o 
  -2   3   0     2646.54     2573.51     29.51 o 
  -1   3   0     1092.42     1057.28     15.06 o 
   0   3   0     2712.77     2604.03     28.00 o 
   1   3   0     1538.15     1577.13     17.30 o 
   2   3   0       50.62       48.25      1.26 o 
   3   3   0     5079.92     5236.06     49.97 o 
   4   3   0      129.46      121.78      2.26 o 
   5   3   0      134.06      158.20      3.31 o 
   6   3   0       17.05       24.37      2.65 o 
   7   3   0       53.69       64.92      4.58 o 
   8   3   0      280.23      270.57     14.71 o 
   9   3   0       75.00       62.71      5.51 o 
  10   3   0        1.63        8.99      5.86 o 
 -12   4   0       36.40       34.32      6.16 o 
 -11   4   0       88.60      107.70      5.13 o 
 -10   4   0      611.07      589.64     13.32 o 
  -9   4   0      158.15      145.83      4.31 o 
  -8   4   0      135.03      149.50     10.16 o 
  -7   4   0     1495.34     1433.92     15.59 o 
  -6   4   0       17.54       25.53      1.32 o 
  -5   4   0      467.40      399.96      4.81 o 
  -4   4   0       66.11       43.71      1.85 o 
  -3   4   0      335.41      363.79      4.42 o 
  -2   4   0     6098.60     6340.99     72.06 o 
  -1   4   0     1409.94     1400.36     14.64 o 
   0   4   0      155.73      132.50      2.33 o 
   1   4   0      806.34      763.77      9.67 o 
   2   4   0      207.19      206.18      3.42 o 
   3   4   0      490.84      488.59      5.67 o 
   4   4   0     1473.05     1391.76     15.32 o 
   5   4   0       23.77       19.95      2.11 o 
   6   4   0      884.40      793.06     19.47 o 
   7   4   0      729.38      706.19     18.73 o 
   8   4   0        4.64       11.94      5.39 o 
   9   4   0      574.65      651.46     23.46 o 
 -12   5   0      250.39      245.01     11.05 o 
 -11   5   0      279.86      281.47      9.27 o 
 -10   5   0      235.90      229.02      7.99 o 
  -9   5   0       38.31       45.25      2.92 o 
  -8   5   0        7.15        5.02      2.06 o 
  -7   5   0       79.84       81.10      2.63 o 
  -6   5   0     2883.82     2820.29     29.38 o 
  -5   5   0       71.83       86.93      2.03 o 
  -4   5   0     2529.76     2699.36     27.96 o 
  -3   5   0     1185.22     1115.21     12.01 o 
  -2   5   0      148.72      159.85      2.63 o 
  -1   5   0      206.41      161.42      3.63 o 
   0   5   0     3357.21     3460.78     35.24 o 
   1   5   0       10.17        6.84      1.20 o 
   2   5   0      546.15      568.26      7.40 o 
   3   5   0      668.60      674.29      9.39 o 
   4   5   0      101.87      101.80      3.24 o 
   5   5   0     1440.76     1401.97     26.14 o 
   6   5   0      164.79      153.15      6.89 o 
   7   5   0      225.79      218.74     10.58 o 
   8   5   0      157.43      161.39      9.83 o 
 -12   6   0       13.02       12.58      5.55 o 
 -11   6   0      299.90      294.68      9.56 o 
 -10   6   0      296.33      279.59      8.90 o 
  -9   6   0       83.15       77.35      3.82 o 
  -8   6   0     3541.97     3312.80     44.94 o 
  -7   6   0       38.93       39.58      2.22 o 
  -6   6   0      624.18      585.64      7.57 o 
  -5   6   0      828.19      741.99     10.78 o 
  -4   6   0      224.84      225.13      3.52 o 
  -3   6   0      410.84      371.55      4.56 o 
  -2   6   0      963.14      931.91     11.11 o 
  -1   6   0      103.11      119.05      2.83 o 
   0   6   0     1197.25     1147.54     16.91 o 
   1   6   0        9.11        8.79      1.63 o 
   2   6   0     1445.79     1420.40     19.03 o 
   3   6   0      945.44      927.15     16.19 o 
   4   6   0       23.23       23.28      3.06 o 
   5   6   0       56.64       49.42      8.15 o 
   6   6   0      599.56      616.39     28.48 o 
   7   6   0       18.07       15.20      5.92 o 
 -12   7   0      237.79      228.59     11.02 o 
 -11   7   0       26.82       31.63      4.66 o 
 -10   7   0      209.22      202.28      8.05 o 
  -9   7   0       41.99       46.50      3.47 o 
  -8   7   0      305.53      297.61      6.15 o 
  -7   7   0      764.95      716.70     11.32 o 
  -6   7   0     1018.27      986.73     19.30 o 
  -5   7   0      274.15      262.14      5.86 o 
  -4   7   0     1420.13     1375.81     17.47 o 
  -3   7   0       14.70       13.96      1.66 o 
  -2   7   0      836.28      843.88     11.55 o 
  -1   7   0      561.05      589.65      8.53 o 
   0   7   0       33.77       29.31      2.09 o 
   1   7   0     1735.43     1738.02     24.14 o 
   2   7   0      949.14      969.99     16.23 o 
   3   7   0       14.09       16.64      3.21 o 
   4   7   0      455.55      474.06     34.49 o 
   5   7   0      318.73      316.24     12.30 o 
   6   7   0       16.95       19.71      5.95 o 
 -12   8   0      211.78      227.06     11.32 o 
 -11   8   0      259.68      268.08     10.78 o 
 -10   8   0        0.85        2.54      3.98 o 
  -9   8   0      763.21      745.31     13.89 o 
  -8   8   0       62.36       67.46      3.17 o 
  -7   8   0        3.71        4.52      2.10 o 
  -6   8   0      221.31      213.81      5.47 o 
  -5   8   0      143.47      146.25      4.32 o 
  -4   8   0       10.19       17.11      2.18 o 
  -3   8   0     1273.32     1243.65     17.90 o 
  -2   8   0        3.86       14.07      3.57 o 
  -1   8   0      393.74      366.63      8.93 o 
   0   8   0      191.02      204.91      6.55 o 
   1   8   0       24.42       26.08      2.93 o 
   2   8   0       77.39       77.59      4.11 o 
   3   8   0      720.15      742.92     16.34 o 
   4   8   0        1.91        4.91      5.24 o 
   5   8   0      433.03      399.95     14.64 o 
 -12   9   0        0.96        1.69      5.82 o 
 -11   9   0       83.94       94.57      6.66 o 
 -10   9   0      232.66      232.04      9.37 o 
  -9   9   0        0.66       -0.16      2.28 o 
  -8   9   0      705.89      670.51     12.31 o 
  -7   9   0      348.63      342.14      8.74 o 
  -6   9   0       49.15       53.60      2.93 o 
  -5   9   0      748.10      704.96     12.85 o 
  -4   9   0       17.97       22.84      2.85 o 
  -3   9   0      247.54      207.52      6.41 o 
  -2   9   0      372.46      374.85      9.51 o 
  -1   9   0       89.54       85.55      3.94 o 
   0   9   0      496.34      491.95      9.94 o 
   1   9   0      110.63      117.93      4.91 o 
   2   9   0        1.67        2.49      2.97 o 
   3   9   0      677.70      721.73     16.47 o 
   4   9   0        3.54        2.88      5.71 o 
 -11  10   0       31.71       25.15      6.47 o 
 -10  10   0      330.09      343.62     13.65 o 
  -9  10   0       86.59       83.19      4.41 o 
  -8  10   0       13.35       11.61      2.59 o 
  -7  10   0      251.04      212.06     13.15 o 
  -6  10   0      235.82      227.24      6.78 o 
  -5  10   0      148.42      141.09      5.42 o 
  -4  10   0      578.35      584.36     11.45 o 
  -3  10   0       19.81       24.31      4.55 o 
  -2  10   0       67.24       65.88      4.63 o 
  -1  10   0      476.96      475.72     18.45 o 
   0  10   0        3.04        1.28      2.91 o 
   1  10   0      210.70      216.45      7.02 o 
   2  10   0      174.87      184.45      6.92 o 
   3  10   0       47.31       42.97      5.44 o 
 -10  11   0        0.87       -1.80      5.92 o 
  -9  11   0       41.97       42.38      3.55 o 
  -8  11   0      360.84      368.37     16.68 o 
  -7  11   0       18.07       17.24      3.03 o 
  -6  11   0      122.64      124.57     10.27 o 
  -5  11   0       43.51       48.79      3.79 o 
  -4  11   0       28.14       25.80      3.86 o 
  -3  11   0      200.12      179.30      7.25 o 
  -2  11   0       53.27       50.51      5.17 o 
  -1  11   0      151.83      145.93      7.48 o 
   0  11   0      183.15      224.01      8.40 o 
   1  11   0       25.73       23.11      4.57 o 
  -9  12   0       10.58       11.63      3.11 o 
  -8  12   0      162.05      182.16      6.45 o 
  -7  12   0       87.43       86.11      4.69 o 
  -6  12   0       34.87       32.72      4.24 o 
  -5  12   0      394.33      403.31     10.75 o 
  -4  12   0        2.88        2.60      3.74 o 
  -3  12   0       73.51       74.01      5.26 o 
  -2  12   0      388.15      424.89     19.15 o 
  -1  12   0       22.69       28.85      4.64 o 
  -6  13   0       47.28       44.52      4.76 o 
  -5  13   0       12.66       25.86      4.45 o 
  -4  13   0       36.37       31.73      4.66 o 
   3 -13   1      222.54      260.77      9.13 o 
   4 -13   1      352.65      387.87     19.10 o 
   5 -13   1       54.88       61.63      6.39 o 
   6 -13   1       43.30       48.64      4.62 o 
   7 -13   1      305.35      337.73      8.79 o 
   0 -12   1       15.25       25.57      4.63 o 
   1 -12   1      113.79      125.91      6.44 o 
   2 -12   1       71.07       85.97      5.54 o 
   3 -12   1       19.10       28.18      4.26 o 
   4 -12   1      158.39      154.42      8.47 o 
   5 -12   1      114.35      114.36      8.14 o 
   6 -12   1        3.98        5.91      3.26 o 
   7 -12   1       55.16       49.78      3.90 o 
   8 -12   1        2.51        4.20      2.99 o 
   9 -12   1       64.49       56.85      5.50 o 
  -2 -11   1       18.56       17.35      4.88 o 
  -1 -11   1      140.84      168.31      7.59 o 
   0 -11   1      256.04      277.48      8.98 o 
   1 -11   1       14.10        9.10      4.62 o 
   2 -11   1       31.57       36.87      4.20 o 
   3 -11   1      339.67      344.23     21.63 o 
   4 -11   1      167.54      156.46      8.77 o 
   5 -11   1      282.09      298.09      8.55 o 
   6 -11   1       44.62       43.42      3.63 o 
   7 -11   1        0.58       -1.84      2.75 o 
   8 -11   1      484.52      479.92     10.03 o 
   9 -11   1      357.36      342.86     10.40 o 
  10 -11   1       11.24       10.88      4.62 o 
  -3 -10   1       29.18       39.99      6.78 o 
  -2 -10   1      197.68      216.91      7.19 o 
  -1 -10   1       53.97       61.78      4.16 o 
   0 -10   1      252.33      263.41      7.17 o 
   1 -10   1      288.33      315.95     12.00 o 
   2 -10   1        1.64       -8.84      5.16 o 
   3 -10   1      277.78      258.13      7.06 o 
   4 -10   1     1103.48     1100.64     24.95 o 
   5 -10   1       78.97       82.21      4.46 o 
   6 -10   1      465.36      445.85     12.73 o 
   7 -10   1       54.47       56.26      3.47 o 
   8 -10   1      101.28      108.67      4.42 o 
   9 -10   1       36.18       34.92      5.05 o 
  10 -10   1        9.29        9.85      4.90 o 
  11 -10   1       61.97       63.28      7.51 o 
  -5  -9   1       53.49       48.75      7.25 o 
  -4  -9   1       11.82       11.51      8.00 o 
  -3  -9   1       52.22       57.18      5.13 o 
  -2  -9   1       23.63       29.58      3.46 o 
  -1  -9   1      622.43      649.65     13.49 o 
   0  -9   1      308.43      289.20      7.12 o 
   1  -9   1      372.34      383.70      8.20 o 
   2  -9   1     1005.86      941.44     18.33 o 
   3  -9   1      324.08      322.51      7.59 o 
   4  -9   1      102.30      118.71      4.68 o 
   5  -9   1      872.23      796.46     13.10 o 
   6  -9   1       18.10       15.61      2.21 o 
   7  -9   1      864.71      817.21     14.21 o 
   8  -9   1      137.68      139.71      5.49 o 
   9  -9   1       27.62       30.83      4.60 o 
  10  -9   1      285.66      280.81      9.88 o 
  11  -9   1      138.15      131.58      7.37 o 
  12  -9   1      276.56      288.09     12.74 o 
  -6  -8   1      209.44      183.07     12.19 o 
  -5  -8   1       58.29       58.11      6.95 o 
  -4  -8   1       18.15       20.99      4.27 o 
  -3  -8   1      829.21      858.75     15.15 o 
  -2  -8   1      104.76      103.63      4.43 o 
  -1  -8   1      571.29      552.70     10.44 o 
   0  -8   1      364.30      376.13      7.94 o 
   1  -8   1       82.87      101.21      3.27 o 
   2  -8   1       41.59       49.17      2.59 o 
   3  -8   1     1207.90     1203.50     15.73 o 
   4  -8   1      235.12      203.49      4.92 o 
   5  -8   1       10.41        2.18      2.11 o 
   6  -8   1       86.72       94.86      3.19 o 
   7  -8   1        0.99        2.31      1.87 o 
   8  -8   1      768.06      725.65     15.39 o 
   9  -8   1      136.34      130.75      6.45 o 
  10  -8   1       19.32       23.64      4.44 o 
  11  -8   1      199.71      193.64      8.61 o 
  12  -8   1      100.27      107.37      8.22 o 
  -7  -7   1      206.84      225.60     12.95 o 
  -6  -7   1       35.70       39.19      6.28 o 
  -5  -7   1      133.82      146.82      8.62 o 
  -4  -7   1      450.02      447.43     11.41 o 
  -3  -7   1      652.85      638.99     11.72 o 
  -2  -7   1      433.06      439.84      9.12 o 
  -1  -7   1      801.05      768.99     16.13 o 
   0  -7   1        8.94        7.47      1.62 o 
   1  -7   1     1524.94     1512.19     25.76 o 
   2  -7   1      256.42      225.89      4.20 o 
   3  -7   1      933.40      934.94     12.35 o 
   4  -7   1     1775.38     1731.84     21.47 o 
   5  -7   1       23.46       21.47      1.48 o 
   6  -7   1     1233.87     1189.03     14.24 o 
   7  -7   1      439.40      423.68      8.27 o 
   8  -7   1       43.43       36.68      2.93 o 
   9  -7   1      195.59      178.42      7.31 o 
  10  -7   1      285.89      267.68      9.06 o 
  11  -7   1      119.69      114.17      6.47 o 
  12  -7   1      337.36      350.80     13.33 o 
  -8  -6   1        1.11        5.11      5.64 o 
  -7  -6   1      285.83      289.14     11.96 o 
  -6  -6   1      315.25      308.92     14.37 o 
  -5  -6   1       30.39       27.38      3.87 o 
  -4  -6   1      359.16      370.96      6.46 o 
  -3  -6   1      832.72      791.11     10.87 o 
  -2  -6   1      111.92      102.60      3.22 o 
  -1  -6   1     1874.41     1880.35     22.07 o 
   0  -6   1       74.58       57.99      3.09 o 
   1  -6   1       50.58       34.56      1.60 o 
   2  -6   1     1878.21     1814.89     18.99 o 
   3  -6   1      101.52       89.64      2.23 o 
   4  -6   1      177.66      164.98      2.95 o 
   5  -6   1      620.04      598.12      7.14 o 
   6  -6   1      138.33      127.60      2.74 o 
   7  -6   1      245.54      230.46      4.79 o 
   8  -6   1     1771.88     1620.19     31.85 o 
   9  -6   1        4.04        5.66      3.26 o 
  10  -6   1     1067.36     1021.34     21.24 o 
  11  -6   1        4.38        2.87      3.94 o 
  12  -6   1       16.84       15.54      6.81 o 
  -9  -5   1        2.77        4.80      5.78 o 
  -8  -5   1      228.31      231.20     10.93 o 
  -7  -5   1        1.99        2.16      5.02 o 
  -6  -5   1      246.25      234.06     10.01 o 
  -5  -5   1      513.00      492.78      7.92 o 
  -4  -5   1      550.35      530.59      6.83 o 
  -3  -5   1     1087.28     1069.81     11.91 o 
  -2  -5   1     1159.96     1158.76     13.48 o 
  -1  -5   1      307.37      342.51      4.54 o 
   0  -5   1     1643.69     1687.69     20.16 o 
   1  -5   1     1250.86     1250.19     16.82 o 
   2  -5   1      963.95     1077.57     12.33 o 
   3  -5   1     1220.69     1164.66     11.85 o 
   4  -5   1      676.78      673.31      7.21 o 
   5  -5   1      651.59      622.02      7.11 o 
   6  -5   1      788.02      739.63      7.86 o 
   7  -5   1       47.35       54.14      2.34 o 
   8  -5   1      254.27      245.16      6.37 o 
   9  -5   1      244.94      256.92      8.01 o 
  10  -5   1        4.56        2.33      2.99 o 
  11  -5   1      734.34      776.61     14.91 o 
  12  -5   1      204.40      208.74      8.38 o 
  -9  -4   1        2.36        2.29      8.40 o 
  -8  -4   1      369.96      376.33     13.12 o 
  -7  -4   1      425.45      434.68     13.61 o 
  -6  -4   1      144.66      151.49      5.69 o 
  -5  -4   1      149.75      152.29      3.51 o 
  -4  -4   1     1852.43     1776.69     16.97 o 
  -3  -4   1      151.42      129.20      2.29 o 
  -2  -4   1     1821.19     1842.37     18.12 o 
  -1  -4   1     1338.86     1271.99     15.78 o 
   0  -4   1      900.56      959.95     10.27 o 
   1  -4   1     1282.45     1215.32     12.72 o 
   2  -4   1      121.01       96.07      2.45 o 
   3  -4   1       44.47       61.04      1.45 o 
   4  -4   1     2538.13     2409.82     23.48 o 
   5  -4   1      113.30      102.62      2.11 o 
   6  -4   1     1639.31     1573.85     16.91 o 
   7  -4   1     3027.48     2933.68     35.91 o 
   8  -4   1       66.04       85.27      7.87 o 
   9  -4   1      320.51      331.92      7.81 o 
  10  -4   1      450.47      425.15      9.45 o 
  11  -4   1       46.41       49.34      4.76 o 
  12  -4   1      206.06      209.04      8.42 o 
 -10  -3   1        0.90        1.79      5.42 o 
  -9  -3   1      304.07      283.80     13.30 o 
  -8  -3   1      366.50      383.33      8.92 o 
  -7  -3   1      460.10      440.19      9.46 o 
  -6  -3   1     2608.32     2544.89     51.59 o 
  -5  -3   1      662.46      682.90      7.20 o 
  -4  -3   1      425.79      387.93      4.41 o 
  -3  -3   1     1481.07     1492.79     18.56 o 
  -2  -3   1      663.31      762.19     10.97 o 
  -1  -3   1     1800.62     1775.69     18.60 o 
   0  -3   1     1099.88     1081.36     18.67 o 
   1  -3   1      716.84      696.40      7.90 o 
   2  -3   1     4327.47     4165.43     66.76 o 
   3  -3   1      448.74      466.32      5.61 o 
   4  -3   1      803.23      797.27      8.60 o 
   5  -3   1      874.89      815.72      8.46 o 
   6  -3   1      142.23      150.10      2.38 o 
   7  -3   1      260.47      256.00      4.65 o 
   8  -3   1      934.80      884.81     17.24 o 
   9  -3   1        0.96        3.07      2.57 o 
  10  -3   1      196.46      198.72      7.54 o 
  11  -3   1      219.17      226.18      8.50 o 
  12  -3   1       38.55       39.16      5.94 o 
 -10  -2   1      123.24      129.85      6.81 o 
  -9  -2   1      689.55      740.56     17.00 o 
  -8  -2   1      263.11      259.76     12.95 o 
  -7  -2   1      265.20      251.51      6.63 o 
  -6  -2   1       13.25       11.06      1.59 o 
  -5  -2   1     1639.92     1598.31     14.43 o 
  -4  -2   1       43.16       32.77      1.03 o 
  -3  -2   1     2606.89     2785.46     25.58 o 
  -2  -2   1      981.50      935.32      9.30 o 
  -1  -2   1       25.74       24.41      0.90 o 
   0  -2   1     4503.64     4535.55     59.22 o 
   1  -2   1     1364.13     1352.71     21.34 o 
   2  -2   1        1.40       -0.48      0.38 o 
   3  -2   1     2608.50     2538.63     26.03 o 
   4  -2   1      137.74      113.96      1.74 o 
   5  -2   1      166.30      155.48      2.24 o 
   6  -2   1     2848.57     2763.15     30.61 o 
   7  -2   1      432.44      422.13      6.08 o 
   8  -2   1      282.60      325.68     12.14 o 
   9  -2   1      553.85      526.14     10.57 o 
  10  -2   1        8.75       10.86      3.64 o 
  11  -2   1      274.54      283.11     11.91 o 
  12  -2   1       31.64       38.90      6.10 o 
 -11  -1   1        6.89        6.72      3.67 o 
 -10  -1   1      153.23      150.50      6.26 o 
  -9  -1   1      422.60      437.27     14.60 o 
  -8  -1   1       40.09       52.40      3.43 o 
  -7  -1   1     1027.79      981.07     21.34 o 
  -6  -1   1      303.85      323.66      3.91 o 
  -5  -1   1      349.18      336.12      3.85 o 
  -4  -1   1     6454.58     6743.29     61.25 o 
  -3  -1   1     1471.81     1582.82     16.27 o 
  -2  -1   1      768.65      789.32      9.74 o 
  -1  -1   1     2779.23     2621.37     32.55 o 
   0  -1   1      230.70      223.33      5.61 o 
   1  -1   1      103.98       81.23      0.96 o 
   2  -1   1     8796.62     8412.02     98.92 o 
   3  -1   1      855.80      881.14      9.29 o 
   4  -1   1     4942.26     4974.59     53.47 o 
   5  -1   1      621.88      602.64      7.52 o 
   6  -1   1     1042.78     1046.27     15.12 o 
   7  -1   1     1020.56      960.20     14.28 o 
   8  -1   1       46.06       64.89      2.90 o 
   9  -1   1      171.38      170.03      7.78 o 
  10  -1   1      509.35      521.20     11.06 o 
  11  -1   1        4.65       15.75      3.67 o 
 -11   0   1       66.78       66.08      3.79 o 
 -10   0   1       34.81       38.71      3.76 o 
  -9   0   1      852.84      846.01     18.33 o 
  -8   0   1       26.10       41.45      3.05 o 
  -7   0   1      220.83      204.64      4.76 o 
  -6   0   1      873.12      872.62     10.68 o 
  -5   0   1       34.55       33.66      1.24 o 
  -4   0   1      748.35      686.81      6.58 o 
  -3   0   1     3366.76     3393.49     30.66 o 
  -2   0   1     1843.94     1841.22     17.38 o 
  -1   0   1      146.18      132.47      1.31 o 
   0   0   1     1222.02     1377.28     28.02 o 
   1   0   1      542.34      606.59      8.67 o 
   2   0   1     9359.81     9477.69     95.33 o 
   3   0   1       12.86       15.18      0.72 o 
   4   0   1       10.64       27.30      0.96 o 
   5   0   1     1272.38     1213.34     12.25 o 
   6   0   1      370.09      343.23      5.40 o 
   7   0   1       50.90       40.37      3.10 o 
   8   0   1      812.82      777.51     19.04 o 
   9   0   1       70.57       75.88      6.00 o 
  10   0   1      225.51      237.36     11.81 o 
  11   0   1      132.16      131.22      8.61 o 
 -12   1   1       98.53      116.90      7.76 o 
 -11   1   1      322.82      338.10      8.96 o 
 -10   1   1      358.99      358.26      8.98 o 
  -9   1   1        8.46        6.09      2.55 o 
  -8   1   1     2936.00     2873.85     46.07 o 
  -7   1   1     2356.93     2326.26     28.64 o 
  -6   1   1     1248.32     1289.30     14.93 o 
  -5   1   1     1381.90     1323.55     13.99 o 
  -4   1   1     1786.95     1800.15     18.62 o 
  -3   1   1        9.16        9.10      0.47 o 
  -2   1   1      956.11      970.99     11.24 o 
  -1   1   1      114.08      140.16      2.07 o 
   0   1   1     5727.61     6136.59     85.77 o 
   1   1   1     4030.95     4161.40     66.64 o 
   2   1   1      706.81      753.20      8.45 o 
   3   1   1     2378.69     2394.29     23.18 o 
   4   1   1     1809.83     1805.80     16.79 o 
   5   1   1      126.85      139.88      3.77 o 
   6   1   1     1332.51     1269.46     18.20 o 
   7   1   1      184.83      201.75      5.84 o 
   8   1   1      126.36      117.85      4.99 o 
   9   1   1      275.54      267.42      9.92 o 
  10   1   1      136.04      135.62      7.12 o 
 -12   2   1      367.21      381.62     13.34 o 
 -11   2   1       20.20       17.97      3.06 o 
 -10   2   1      220.94      217.99      6.27 o 
  -9   2   1      418.92      429.16     10.44 o 
  -8   2   1      407.37      390.91      6.35 o 
  -7   2   1      247.38      230.56      4.34 o 
  -6   2   1      332.96      308.64      4.04 o 
  -5   2   1        9.09       15.58      0.90 o 
  -4   2   1     1586.54     1514.68     14.69 o 
  -3   2   1      640.81      643.08      6.51 o 
  -2   2   1     1360.94     1395.59     15.25 o 
  -1   2   1    16267.34    16139.68    457.98 o 
   0   2   1      131.61      147.89      3.17 o 
   1   2   1     1724.58     1699.20     18.42 o 
   2   2   1     2161.88     2185.96     23.64 o 
   3   2   1      416.52      474.43      5.50 o 
   4   2   1     1369.88     1269.17     12.83 o 
   5   2   1      462.64      441.66      6.07 o 
   6   2   1       61.85       72.76      6.10 o 
   7   2   1      837.11      836.35     27.10 o 
   8   2   1       25.91       26.39      4.09 o 
   9   2   1      198.10      187.97      8.12 o 
  10   2   1      130.38      141.32      9.14 o 
 -12   3   1      141.22      150.62      7.36 o 
 -11   3   1      651.43      645.55     13.78 o 
 -10   3   1        5.84        8.89      2.34 o 
  -9   3   1      878.70      849.16     15.49 o 
  -8   3   1      242.58      255.23      4.47 o 
  -7   3   1      169.32      160.26      3.39 o 
  -6   3   1     1732.21     1633.76     16.39 o 
  -5   3   1      138.41      123.42      1.92 o 
  -4   3   1     2940.06     3088.42     29.86 o 
  -3   3   1     1478.34     1442.32     14.22 o 
  -2   3   1      166.49      165.54      2.53 o 
  -1   3   1      358.28      327.57      5.02 o 
   0   3   1     6817.32     7130.56     75.56 o 
   1   3   1       98.60      100.62      2.09 o 
   2   3   1      932.31      890.94      9.65 o 
   3   3   1      553.51      505.32      5.68 o 
   4   3   1      410.44      403.08      5.20 o 
   5   3   1     1551.27     1472.94     20.96 o 
   6   3   1      450.69      429.46     22.13 o 
   7   3   1       17.65       11.87      3.65 o 
   8   3   1      290.49      267.63     10.89 o 
   9   3   1       95.97       93.77      6.36 o 
 -12   4   1      176.85      184.29      7.84 o 
 -11   4   1      188.45      169.07      5.18 o 
 -10   4   1      515.63      513.43      9.13 o 
  -9   4   1        5.55        4.84      1.47 o 
  -8   4   1      540.08      509.19     15.98 o 
  -7   4   1      630.15      619.24      8.59 o 
  -6   4   1       96.96      100.93      1.94 o 
  -5   4   1     2771.15     2816.81     27.44 o 
  -4   4   1     1030.44      999.43     10.88 o 
  -3   4   1      108.74       88.49      4.10 o 
  -2   4   1      306.09      263.13      3.45 o 
  -1   4   1      301.93      293.88      8.35 o 
   0   4   1       10.21        9.87      1.31 o 
   1   4   1     1534.30     1491.99     15.73 o 
   2   4   1      132.00      127.74      2.56 o 
   3   4   1     1110.02     1099.95     13.01 o 
   4   4   1      226.62      207.20      4.18 o 
   5   4   1       17.66       24.22      2.85 o 
   6   4   1      175.69      187.99      7.26 o 
   7   4   1      331.31      325.73      9.89 o 
   8   4   1        2.75       -0.71      4.00 o 
   9   4   1      280.33      311.02     19.73 o 
 -12   5   1       69.57       68.95     10.52 o 
 -11   5   1       55.31       48.46      4.63 o 
 -10   5   1      191.95      167.23      8.16 o 
  -9   5   1     1170.58     1060.27     18.15 o 
  -8   5   1      440.27      427.83     10.39 o 
  -7   5   1      183.82      177.31      3.81 o 
  -6   5   1      602.81      567.07      6.78 o 
  -5   5   1       26.36       29.70      1.25 o 
  -4   5   1     3787.48     3752.01     41.09 o 
  -3   5   1     1378.12     1337.96     14.20 o 
  -2   5   1     4205.27     4489.31     43.10 o 
  -1   5   1     3851.39     4060.52     44.08 o 
   0   5   1       33.54       44.70      1.74 o 
   1   5   1      653.73      613.29      9.62 o 
   2   5   1     2441.25     2472.47     29.86 o 
   3   5   1       92.95       90.97      3.01 o 
   4   5   1      609.56      585.16     11.03 o 
   5   5   1      227.70      246.07      8.09 o 
   6   5   1        5.29        2.79      3.72 o 
   7   5   1      312.81      276.92     11.96 o 
   8   5   1        3.90        7.42      5.81 o 
 -12   6   1      293.97      312.93     12.24 o 
 -11   6   1      490.53      465.86      9.94 o 
 -10   6   1      101.00       90.82      4.51 o 
  -9   6   1       23.03       27.18      2.90 o 
  -8   6   1     1226.56     1194.39     19.57 o 
  -7   6   1      534.14      509.68      8.58 o 
  -6   6   1     1371.11     1318.78     14.48 o 
  -5   6   1       28.60       24.30      1.49 o 
  -4   6   1       47.89       60.38      2.13 o 
  -3   6   1     1088.65     1060.01     13.48 o 
  -2   6   1      534.35      558.81      7.29 o 
  -1   6   1      101.90      132.08      3.31 o 
   0   6   1     1304.94     1354.34     18.52 o 
   1   6   1     1238.95     1235.71     15.87 o 
   2   6   1       42.69       47.02      2.65 o 
   3   6   1      535.05      549.58     19.72 o 
   4   6   1        1.48        0.91      3.33 o 
   5   6   1      332.95      316.17      9.68 o 
   6   6   1      312.13      308.99     12.45 o 
   7   6   1       14.65       14.88      6.05 o 
 -12   7   1      101.74       97.23      7.74 o 
 -11   7   1       80.05       86.42      4.88 o 
 -10   7   1       36.67       38.88      3.39 o 
  -9   7   1       24.98       19.43      2.94 o 
  -8   7   1      123.56      121.66      4.71 o 
  -7   7   1      339.44      320.05      6.53 o 
  -6   7   1     1199.61     1126.83     16.15 o 
  -5   7   1      803.19      804.94     14.50 o 
  -4   7   1      273.63      269.58      5.34 o 
  -3   7   1        4.96        1.81      1.32 o 
  -2   7   1     1216.97     1201.09     14.34 o 
  -1   7   1      286.99      281.45      5.20 o 
   0   7   1      317.17      313.09      6.19 o 
   1   7   1       47.25       49.06      3.16 o 
   2   7   1       65.46       70.00      3.85 o 
   3   7   1      175.22      161.30      6.62 o 
   4   7   1      179.93      170.95      9.75 o 
   5   7   1        1.51        0.95      5.25 o 
   6   7   1      105.90      105.24      9.20 o 
 -12   8   1      278.98      258.47     24.00 o 
 -11   8   1      162.39      162.17      5.88 o 
 -10   8   1       91.66       98.47      5.00 o 
  -9   8   1      967.32      925.36     14.52 o 
  -8   8   1       75.45       75.68      4.55 o 
  -7   8   1      504.16      484.19      9.60 o 
  -6   8   1     2155.53     2019.93     27.77 o 
  -5   8   1       44.50       44.93      2.83 o 
  -4   8   1     1681.61     1605.15     22.52 o 
  -3   8   1      438.36      456.29      8.06 o 
  -2   8   1       74.92       76.76      3.45 o 
  -1   8   1     1269.59     1279.67     20.47 o 
   0   8   1      341.94      375.02     12.67 o 
   1   8   1      429.90      423.48      9.03 o 
   2   8   1      397.78      421.27      9.30 o 
   3   8   1       20.81       20.52      5.58 o 
   4   8   1       24.64       39.87      7.49 o 
   5   8   1      884.87      925.55     24.99 o 
 -12   9   1        1.90        6.78      5.92 o 
 -11   9   1      105.94      102.28      6.85 o 
 -10   9   1        4.64        4.03      4.27 o 
  -9   9   1       92.33      101.41      4.92 o 
  -8   9   1      288.02      267.72     14.34 o 
  -7   9   1        4.57        5.11      2.58 o 
  -6   9   1        9.43       10.85      2.53 o 
  -5   9   1      283.36      282.10      7.23 o 
  -4   9   1      388.61      353.10      8.09 o 
  -3   9   1      215.73      231.01     12.38 o 
  -2   9   1       10.81       15.06      3.27 o 
  -1   9   1       48.69       55.82      3.59 o 
   0   9   1      252.41      257.90      7.06 o 
   1   9   1      127.20      127.44      5.30 o 
   2   9   1       83.26       87.95      4.75 o 
   3   9   1      147.09      155.81      9.42 o 
   4   9   1       59.47       68.62      7.78 o 
 -11  10   1       57.24       56.13     14.70 o 
 -10  10   1      239.85      258.07      9.84 o 
  -9  10   1      114.15      115.21      5.20 o 
  -8  10   1      106.08      103.91      5.76 o 
  -7  10   1      208.85      185.87      6.32 o 
  -6  10   1        0.64       -0.90      2.70 o 
  -5  10   1      484.65      485.78     15.93 o 
  -4  10   1      383.57      370.31      9.92 o 
  -3  10   1      136.90      122.93      5.81 o 
  -2  10   1      298.32      294.38      8.78 o 
  -1  10   1      330.76      362.86      9.98 o 
   0  10   1      190.39      218.51      6.97 o 
   1  10   1      356.68      399.97      9.50 o 
   2  10   1      185.26      224.14      9.18 o 
 -10  11   1       11.01        9.02      4.79 o 
  -9  11   1      415.03      419.19      9.66 o 
  -8  11   1        1.76       -2.12      2.68 o 
  -7  11   1       37.47       28.84      5.26 o 
  -6  11   1      237.66      242.49      8.17 o 
  -5  11   1      233.57      221.82      8.40 o 
  -4  11   1       35.20       37.10      4.36 o 
  -3  11   1      252.35      251.92     20.10 o 
  -2  11   1        7.39        8.10      3.86 o 
  -1  11   1      229.05      237.20     14.75 o 
   0  11   1       20.24       25.64      4.57 o 
   1  11   1       20.64       16.91      4.57 o 
  -9  12   1       12.49        6.37      3.46 o 
  -8  12   1      243.83      263.00     11.22 o 
  -7  12   1       82.52       88.37      5.51 o 
  -6  12   1      412.85      404.51     20.61 o 
  -5  12   1      230.51      238.92     10.36 o 
  -4  12   1        0.81        2.29      4.35 o 
  -3  12   1       29.83       34.33      6.52 o 
  -2  12   1      179.94      200.08      8.29 o 
   2 -13   2        0.90        6.24      4.17 o 
   3 -13   2        6.02        5.97      4.01 o 
   4 -13   2        0.86        3.29      3.77 o 
   5 -13   2      325.74      351.20     14.06 o 
   6 -13   2      124.02      131.30      5.72 o 
   7 -13   2       45.11       62.20      5.78 o 
   8 -13   2        5.27       -2.28      4.36 o 
  -1 -12   2      162.53      186.58      8.13 o 
   0 -12   2        2.61        4.66      4.12 o 
   1 -12   2      379.46      412.27     22.40 o 
   2 -12   2       10.91        9.39      3.89 o 
   3 -12   2       33.45       36.84      5.10 o 
   4 -12   2      313.83      345.56     12.84 o 
   5 -12   2      141.65      128.42      5.51 o 
   6 -12   2      162.65      179.97      9.00 o 
   7 -12   2      251.45      249.05      9.28 o 
   8 -12   2        5.29        5.89      4.21 o 
   9 -12   2       19.88       15.11      4.61 o 
  -2 -11   2        1.79       -0.88      3.53 o 
  -1 -11   2        6.60        9.57      3.49 o 
   0 -11   2      250.24      257.08      9.41 o 
   1 -11   2        5.92        4.90      4.11 o 
   2 -11   2      372.85      370.35      9.85 o 
   3 -11   2        7.73       11.70      3.05 o 
   4 -11   2      261.19      279.21     14.99 o 
   5 -11   2      348.34      332.17     15.48 o 
   6 -11   2       70.82       73.83      5.18 o 
   7 -11   2       73.57       83.73      5.60 o 
   8 -11   2      416.98      361.60     10.49 o 
   9 -11   2        0.08        3.73      3.87 o 
  10 -11   2      511.67      532.60     14.77 o 
  -4 -10   2       30.29       28.18      5.08 o 
  -3 -10   2      366.28      389.21     11.30 o 
  -2 -10   2      197.00      205.83      9.15 o 
  -1 -10   2      206.94      230.28      9.87 o 
   0 -10   2      463.43      493.89     13.63 o 
   1 -10   2      419.21      395.67     21.11 o 
   2 -10   2       58.90       32.19      3.69 o 
   3 -10   2      444.67      449.11     10.72 o 
   4 -10   2      655.01      605.17     18.99 o 
   5 -10   2       67.84       65.19      3.64 o 
   6 -10   2      321.57      314.37      9.28 o 
   7 -10   2       39.27       40.57      4.34 o 
   8 -10   2      136.09      145.68      6.15 o 
   9 -10   2      317.70      347.10     11.09 o 
  10 -10   2        9.35        7.05      4.61 o 
  11 -10   2       16.96       12.97      6.13 o 
  -5  -9   2       27.65       30.04      5.06 o 
  -4  -9   2      361.91      350.57     14.44 o 
  -3  -9   2        1.38        1.59      3.06 o 
  -2  -9   2       17.53       11.21      3.00 o 
  -1  -9   2      440.37      451.31      9.38 o 
   0  -9   2        0.33        4.91      2.46 o 
   1  -9   2       52.46       65.12      3.42 o 
   2  -9   2       77.25       80.46      5.68 o 
   3  -9   2      887.39      803.55     16.00 o 
   4  -9   2      360.24      335.21     11.39 o 
   5  -9   2      145.71      127.20      4.08 o 
   6  -9   2        6.03        9.59      1.97 o 
   7  -9   2      579.86      549.81     11.13 o 
   8  -9   2      130.73      124.10      5.30 o 
   9  -9   2      161.42      157.86      7.82 o 
  10  -9   2      239.14      241.89     12.08 o 
  11  -9   2        5.17        0.76      4.52 o 
  -6  -8   2      707.90      754.61     27.47 o 
  -5  -8   2       30.89       35.64      4.63 o 
  -4  -8   2      106.12      103.65      5.77 o 
  -3  -8   2      213.05      211.80      6.45 o 
  -2  -8   2      666.48      657.97     12.02 o 
  -1  -8   2     1429.29     1445.31     20.26 o 
   0  -8   2      968.42      968.31     15.15 o 
   1  -8   2       87.42       89.33      3.22 o 
   2  -8   2      769.99      777.17     11.75 o 
   3  -8   2     2018.11     1898.68     25.60 o 
   4  -8   2       65.81       72.28      3.99 o 
   5  -8   2     4020.57     3835.72     50.98 o 
   6  -8   2      483.50      460.26      8.11 o 
   7  -8   2      249.98      240.29      6.50 o 
   8  -8   2      805.12      766.70     13.88 o 
   9  -8   2       50.73       47.40     13.17 o 
  10  -8   2      229.47      214.26     11.61 o 
  11  -8   2      208.06      203.78      8.89 o 
  12  -8   2       18.12       25.34      6.34 o 
  -7  -7   2       81.71       81.44      7.40 o 
  -6  -7   2        1.19        2.04      3.87 o 
  -5  -7   2      193.20      194.15      7.84 o 
  -4  -7   2      213.59      200.84      7.53 o 
  -3  -7   2        4.30       10.65      2.19 o 
  -2  -7   2      367.86      367.70      6.23 o 
  -1  -7   2        9.32       16.32      1.97 o 
   0  -7   2      230.43      224.57      6.22 o 
   1  -7   2      918.51      893.47     10.82 o 
   2  -7   2      310.16      278.37      4.38 o 
   3  -7   2      111.55      109.42      3.67 o 
   4  -7   2     1396.83     1339.95     17.04 o 
   5  -7   2      222.29      202.16      4.83 o 
   6  -7   2      361.36      361.06      8.17 o 
   7  -7   2      168.78      156.67      6.38 o 
   8  -7   2       16.66       31.16      6.40 o 
   9  -7   2       74.29       77.91      8.06 o 
  10  -7   2       37.42       38.44      5.53 o 
  11  -7   2      150.86      152.90      7.48 o 
  12  -7   2      282.11      314.16     16.90 o 
  -8  -6   2        3.04       13.18      8.28 o 
  -7  -6   2      485.38      491.45     15.47 o 
  -6  -6   2      233.20      221.35      8.94 o 
  -5  -6   2      137.72      132.07      5.32 o 
  -4  -6   2      735.69      753.72     12.04 o 
  -3  -6   2       60.49       58.35      2.26 o 
  -2  -6   2     1511.98     1452.48     16.71 o 
  -1  -6   2      789.04      789.60      9.64 o 
   0  -6   2       10.22       24.69      1.47 o 
   1  -6   2     1514.32     1521.73     23.90 o 
   2  -6   2     1355.41     1269.54     13.50 o 
   3  -6   2       68.44       75.59      1.95 o 
   4  -6   2      693.70      652.86      7.14 o 
   5  -6   2      356.16      337.14      4.89 o 
   6  -6   2      188.94      199.27      7.95 o 
   7  -6   2     2501.99     2350.11     51.90 o 
   8  -6   2       75.66       49.19      3.90 o 
   9  -6   2       69.60       47.28      4.25 o 
  10  -6   2      939.73      896.03     19.20 o 
  11  -6   2      274.40      301.91      9.84 o 
  12  -6   2      157.47      150.57      8.94 o 
  -9  -5   2       28.59       23.88      9.38 o 
  -8  -5   2      246.96      251.95     12.69 o 
  -7  -5   2        0.56       -0.16      4.35 o 
  -6  -5   2      309.69      318.57      7.76 o 
  -5  -5   2      404.73      404.03      6.19 o 
  -4  -5   2      124.11      124.96      2.74 o 
  -3  -5   2     2189.78     2160.36     21.59 o 
  -2  -5   2      669.56      630.38      7.84 o 
  -1  -5   2      103.83       86.28      2.08 o 
   0  -5   2     4775.45     4831.68     51.49 o 
   1  -5   2     3163.67     3448.62     34.88 o 
   2  -5   2     2801.84     2717.83     29.70 o 
   3  -5   2     4251.96     4396.63     44.66 o 
   4  -5   2      485.61      528.71      6.18 o 
   5  -5   2      296.00      262.84      4.16 o 
   6  -5   2      691.41      685.80      7.34 o 
   7  -5   2       95.63       95.74      5.00 o 
   8  -5   2      722.68      651.91     12.16 o 
   9  -5   2      380.36      355.40      8.30 o 
  10  -5   2      366.99      359.80      8.70 o 
  11  -5   2       18.98       15.50      3.62 o 
  12  -5   2        4.42        9.65      4.46 o 
 -10  -4   2      251.16      259.05     18.19 o 
  -9  -4   2        0.90        5.69      5.17 o 
  -8  -4   2      286.27      303.50     16.45 o 
  -7  -4   2      224.85      240.50     10.56 o 
  -6  -4   2        0.84        3.01      1.79 o 
  -5  -4   2      191.02      176.88      3.38 o 
  -4  -4   2     1328.50     1320.12     12.81 o 
  -3  -4   2      595.80      603.33      6.28 o 
  -2  -4   2     1726.42     1649.69     15.53 o 
  -1  -4   2      532.63      632.84      7.04 o 
   0  -4   2      302.10      255.98      3.85 o 
   1  -4   2      540.33      463.96      6.04 o 
   2  -4   2      272.01      337.64      3.97 o 
   3  -4   2     1256.35     1213.03     12.77 o 
   4  -4   2     2142.94     2138.83     22.10 o 
   5  -4   2      161.91      161.78      2.58 o 
   6  -4   2     1950.88     1889.20     21.41 o 
   7  -4   2      361.59      324.90      7.03 o 
   8  -4   2      180.17      177.72      6.49 o 
   9  -4   2     1107.65     1109.86     24.68 o 
  10  -4   2       19.11       17.63      4.37 o 
  11  -4   2       85.35       82.77      4.84 o 
  12  -4   2      537.90      570.01     14.14 o 
 -10  -3   2       38.70       23.76      9.13 o 
  -9  -3   2      268.45      279.46     13.99 o 
  -8  -3   2        1.86       -0.60      2.81 o 
  -7  -3   2      754.29      733.43     15.80 o 
  -6  -3   2      609.51      590.01      7.96 o 
  -5  -3   2      859.18      844.25      8.09 o 
  -4  -3   2     1209.95     1198.36     11.55 o 
  -3  -3   2       85.32       69.72      2.07 o 
  -2  -3   2       16.03       23.44      0.80 o 
  -1  -3   2     8955.35     9065.28    109.72 o 
   0  -3   2     1188.18     1151.16     14.56 o 
   1  -3   2      912.79      947.49      9.85 o 
   2  -3   2     3053.95     3083.57     33.23 o 
   3  -3   2     2842.89     3010.51     28.94 o 
   4  -3   2      322.43      282.96      4.03 o 
   5  -3   2     1620.62     1559.42     16.49 o 
   6  -3   2      100.40       89.50      2.61 o 
   7  -3   2      105.69      113.68      3.21 o 
   8  -3   2      770.10      714.73     12.84 o 
   9  -3   2       27.60       24.87      5.32 o 
  10  -3   2      937.53      943.42     23.88 o 
  11  -3   2       72.10       72.82      5.49 o 
  12  -3   2        2.05       -0.04      5.10 o 
 -11  -2   2       44.83       63.15     10.82 o 
 -10  -2   2      305.32      307.28      8.51 o 
  -9  -2   2      196.48      208.19      6.79 o 
  -8  -2   2      713.66      755.15     19.25 o 
  -7  -2   2       17.61       15.81      2.10 o 
  -6  -2   2      480.79      476.70      5.35 o 
  -5  -2   2     1190.34     1099.97     10.12 o 
  -4  -2   2       94.55      103.29      1.74 o 
  -3  -2   2     1784.14     1778.77     17.01 o 
  -2  -2   2     1924.77     1901.27     19.53 o 
  -1  -2   2      489.09      483.95      4.85 o 
   0  -2   2     9846.24    10150.87    126.73 o 
   1  -2   2      152.23      155.50      1.69 o 
   2  -2   2     1216.87     1234.21     10.76 o 
   3  -2   2      905.15      824.16      7.73 o 
   4  -2   2       20.44       19.17      0.94 o 
   5  -2   2     1889.31     1886.39     23.24 o 
   6  -2   2       69.04       59.58      2.16 o 
   7  -2   2      725.92      680.39     13.78 o 
   8  -2   2      755.33      790.75     14.08 o 
   9  -2   2      240.37      256.42      6.95 o 
  10  -2   2        5.52        9.46      3.78 o 
  11  -2   2      414.62      450.03     14.74 o 
 -11  -1   2       35.06       34.19      4.98 o 
 -10  -1   2      501.83      489.96     14.63 o 
  -9  -1   2       14.36       13.86      3.50 o 
  -8  -1   2      171.92      166.79      4.72 o 
  -7  -1   2      906.52      891.67     15.89 o 
  -6  -1   2       70.26       69.26      1.60 o 
  -5  -1   2     1296.10     1221.04     10.51 o 
  -4  -1   2     2632.25     2689.14     31.76 o 
  -3  -1   2      360.48      365.57      3.89 o 
  -2  -1   2     5545.52     5438.03     58.11 o 
  -1  -1   2     4925.78     5218.67     66.74 o 
   0  -1   2      177.22      158.63      1.87 o 
   1  -1   2     1942.77     2087.94     19.47 o 
   2  -1   2      558.76      609.35      6.06 o 
   3  -1   2      535.78      500.29      4.69 o 
   4  -1   2     3155.12     3177.92     46.46 o 
   5  -1   2      238.71      253.69      4.21 o 
   6  -1   2     2128.83     2131.39     29.29 o 
   7  -1   2     2950.67     2853.01     44.23 o 
   8  -1   2      260.93      236.81      6.47 o 
   9  -1   2      378.47      377.89      8.98 o 
  10  -1   2      317.13      329.88      8.60 o 
  11  -1   2       80.29       90.96     10.95 o 
 -12   0   2      229.98      243.39      8.79 o 
 -11   0   2       94.33       91.58      5.03 o 
 -10   0   2      194.64      202.36      6.73 o 
  -9   0   2      388.19      372.85      8.54 o 
  -8   0   2        1.65        0.77      2.26 o 
  -7   0   2      744.84      721.66      9.24 o 
  -6   0   2     1143.07     1083.76      9.90 o 
  -5   0   2        0.13        1.30      0.54 o 
  -4   0   2     1483.79     1482.38     14.72 o 
  -3   0   2     1054.21     1072.14      9.42 o 
  -2   0   2      136.82      133.27      1.53 o 
  -1   0   2     6245.79     6809.29     77.85 o 
   0   0   2       14.75       22.74      0.67 o 
   1   0   2     2637.16     2789.78     29.62 o 
   2   0   2     3911.98     3993.30     45.50 o 
   3   0   2     1069.87     1030.40     10.27 o 
   4   0   2      724.43      770.24      8.04 o 
   5   0   2      346.82      315.75      4.50 o 
   6   0   2      194.21      182.04      4.45 o 
   7   0   2      220.83      258.98     11.80 o 
   8   0   2      558.71      529.14     10.64 o 
   9   0   2       49.12       50.23      4.73 o 
  10   0   2      243.52      226.52      9.20 o 
  11   0   2        8.23       13.35      5.69 o 
 -12   1   2       12.67       16.53      4.52 o 
 -11   1   2      346.11      367.80     10.63 o 
 -10   1   2      110.76      113.01      5.58 o 
  -9   1   2       94.66      107.28      4.47 o 
  -8   1   2      507.25      481.04      7.40 o 
  -7   1   2      369.66      382.50      5.46 o 
  -6   1   2      483.51      464.35      5.55 o 
  -5   1   2     5526.99     5798.42     52.34 o 
  -4   1   2      171.38      187.82      2.05 o 
  -3   1   2     1601.41     1539.29     15.68 o 
  -2   1   2      741.14      710.07     11.54 o 
  -1   1   2       54.79       53.05      2.10 o 
   0   1   2       24.72       25.74      1.20 o 
   1   1   2     2675.69     2840.97     35.68 o 
   2   1   2     5958.57     6303.61     66.84 o 
   3   1   2     6034.11     6276.79     62.90 o 
   4   1   2        6.18        9.79      0.78 o 
   5   1   2      569.48      552.10      7.16 o 
   6   1   2      948.41      934.80     15.99 o 
   7   1   2        0.41        1.15      2.35 o 
   8   1   2      739.00      698.59     15.58 o 
   9   1   2      282.92      278.44      9.40 o 
  10   1   2        5.87       11.64      6.89 o 
 -12   2   2      206.26      212.89      6.16 o 
 -11   2   2       30.96       35.65      3.10 o 
 -10   2   2      710.97      694.66     16.65 o 
  -9   2   2        6.16       17.47      2.62 o 
  -8   2   2      868.13      860.25     14.70 o 
  -7   2   2     2190.28     2134.04     22.58 o 
  -6   2   2       41.13       56.36      2.08 o 
  -5   2   2      532.22      487.63      4.95 o 
  -4   2   2     1469.04     1342.22     15.74 o 
  -3   2   2      193.88      221.45      3.28 o 
  -2   2   2     9148.10     9487.63    108.74 o 
  -1   2   2     3626.78     3747.44     43.07 o 
   0   2   2       51.66       51.16      1.41 o 
   1   2   2     2307.89     2314.69     26.81 o 
   2   2   2      356.44      378.33      4.83 o 
   3   2   2       36.35       56.29      1.56 o 
   4   2   2     1644.72     1643.29     17.52 o 
   5   2   2        5.35        3.70      1.31 o 
   6   2   2      185.43      171.68      7.82 o 
   7   2   2      548.63      526.03     12.67 o 
   8   2   2      261.79      280.06      9.20 o 
   9   2   2      169.62      185.97      8.32 o 
  10   2   2      165.00      176.23     10.40 o 
 -12   3   2      311.11      322.07      8.24 o 
 -11   3   2       37.03       42.37      3.19 o 
 -10   3   2        4.28        3.73      2.70 o 
  -9   3   2      800.86      774.21     12.23 o 
  -8   3   2      349.13      362.23      6.13 o 
  -7   3   2      252.15      248.86      4.00 o 
  -6   3   2     1449.43     1419.40     14.01 o 
  -5   3   2      386.44      421.90      4.46 o 
  -4   3   2      212.36      200.69      2.68 o 
  -3   3   2     1563.91     1566.94     16.24 o 
  -2   3   2       77.89       81.30      1.57 o 
  -1   3   2      216.67      194.11      3.47 o 
   0   3   2      501.45      490.86      6.45 o 
   1   3   2      554.78      619.75      7.45 o 
   2   3   2     1845.72     1883.24     20.77 o 
   3   3   2      389.26      382.04      5.20 o 
   4   3   2        3.37        4.77      1.81 o 
   5   3   2     1860.49     1738.83     27.42 o 
   6   3   2      219.72      217.53      7.66 o 
   7   3   2      833.38      825.30     29.84 o 
   8   3   2      153.68      146.34      7.21 o 
   9   3   2       16.83       27.36      5.01 o 
 -13   4   2       81.25       86.27      7.38 o 
 -12   4   2      110.72      113.76      5.29 o 
 -11   4   2      236.96      228.56      6.83 o 
 -10   4   2      187.56      202.90     12.12 o 
  -9   4   2       41.66       43.87      3.49 o 
  -8   4   2     1798.09     1768.60     27.30 o 
  -7   4   2      452.35      423.66      6.27 o 
  -6   4   2      503.70      451.22      4.90 o 
  -5   4   2      683.12      657.71      7.09 o 
  -4   4   2       47.27       42.66      1.37 o 
  -3   4   2     1439.59     1471.79     14.60 o 
  -2   4   2     1711.69     1647.40     17.32 o 
  -1   4   2      169.50      178.53      3.25 o 
   0   4   2     1929.82     1911.50     19.89 o 
   1   4   2     1269.95     1285.37     13.78 o 
   2   4   2      524.48      492.77      7.08 o 
   3   4   2     1784.18     1699.63     22.78 o 
   4   4   2       64.22       70.63      4.00 o 
   5   4   2      196.23      189.86      7.09 o 
   6   4   2      654.13      637.87     14.70 o 
   7   4   2      122.00      138.10     10.80 o 
   8   4   2        4.33        2.86      4.35 o 
 -13   5   2      167.22      191.17     10.47 o 
 -12   5   2      752.84      771.05     14.62 o 
 -11   5   2       14.20       12.04      4.41 o 
 -10   5   2      296.51      280.93     10.37 o 
  -9   5   2       91.88       84.77      3.91 o 
  -8   5   2       21.01       23.84      2.09 o 
  -7   5   2     1434.52     1401.22     16.50 o 
  -6   5   2       68.69       69.54      2.03 o 
  -5   5   2      155.89      158.84      3.20 o 
  -4   5   2     1855.02     1826.43     18.08 o 
  -3   5   2       99.59      111.09      2.33 o 
  -2   5   2      529.77      490.63      5.66 o 
  -1   5   2     1677.32     1701.43     20.71 o 
   0   5   2      744.12      805.52     12.32 o 
   1   5   2      742.76      717.93      9.80 o 
   2   5   2      557.74      551.29      8.08 o 
   3   5   2      519.90      501.41     18.74 o 
   4   5   2      574.04      542.29     12.17 o 
   5   5   2      245.05      246.96     10.00 o 
   6   5   2       51.75       57.63      5.16 o 
   7   5   2      177.66      173.54      8.16 o 
 -13   6   2        0.17       -2.14      6.17 o 
 -12   6   2       74.98       81.69      5.30 o 
 -11   6   2      316.08      316.44     11.58 o 
 -10   6   2       13.24        9.29      2.85 o 
  -9   6   2     1644.90     1478.02     24.53 o 
  -8   6   2       37.49       43.14      2.64 o 
  -7   6   2        7.25        8.64      1.65 o 
  -6   6   2      327.91      331.03      5.02 o 
  -5   6   2      357.62      334.96      5.49 o 
  -4   6   2      961.82      928.23     11.22 o 
  -3   6   2      427.20      414.92      5.86 o 
  -2   6   2       23.02       22.77      1.61 o 
  -1   6   2      265.73      248.91      4.26 o 
   0   6   2      579.78      583.34      8.47 o 
   1   6   2       16.53       19.75      2.87 o 
   2   6   2     1708.56     1698.31     30.26 o 
   3   6   2       64.23       64.84      4.23 o 
   4   6   2      143.40      170.84     21.76 o 
   5   6   2      385.49      379.82     17.14 o 
   6   6   2      132.90      145.94      9.26 o 
   7   6   2        1.85        5.67      6.00 o 
 -12   7   2        2.22        4.70      3.53 o 
 -11   7   2       75.19       70.16      4.31 o 
 -10   7   2      166.11      154.16      6.03 o 
  -9   7   2       18.12       23.47      2.62 o 
  -8   7   2      176.22      174.22      6.33 o 
  -7   7   2     1438.16     1356.81     19.17 o 
  -6   7   2        9.05        7.48      1.91 o 
  -5   7   2     2167.12     2123.25     28.94 o 
  -4   7   2      114.58      119.95      4.95 o 
  -3   7   2      382.83      363.64      9.39 o 
  -2   7   2     1292.96     1248.32     17.61 o 
  -1   7   2        3.61        4.58      1.88 o 
   0   7   2      712.18      711.00     12.52 o 
   1   7   2     1055.57     1094.33     18.07 o 
   2   7   2      250.12      240.04      7.64 o 
   3   7   2      242.47      237.77     14.09 o 
   4   7   2      288.40      256.27     11.47 o 
   5   7   2      139.24      151.51     13.51 o 
   6   7   2       86.98       94.63      8.53 o 
 -12   8   2       83.65       92.53      5.29 o 
 -11   8   2       93.94       90.24      4.83 o 
 -10   8   2      425.54      396.16      9.46 o 
  -9   8   2      504.18      489.44      9.94 o 
  -8   8   2        8.53        8.65      2.61 o 
  -7   8   2      106.21      105.98      7.18 o 
  -6   8   2      188.33      170.12      4.83 o 
  -5   8   2       31.10       29.96      2.52 o 
  -4   8   2      562.02      549.05     12.91 o 
  -3   8   2       21.24       29.94      3.37 o 
  -2   8   2       53.56       65.42      3.47 o 
  -1   8   2      328.73      353.88      7.83 o 
   0   8   2       96.83       87.21      4.12 o 
   1   8   2      303.58      303.54      7.64 o 
   2   8   2      210.36      231.81      8.26 o 
   3   8   2       11.62        9.97      5.56 o 
   4   8   2      162.64      160.13     17.23 o 
 -12   9   2      111.52      110.48      6.29 o 
 -11   9   2       90.86       93.76      5.52 o 
 -10   9   2        3.46        0.82      4.65 o 
  -9   9   2       98.97      109.14      4.82 o 
  -8   9   2      469.13      444.51      9.62 o 
  -7   9   2       97.06       90.19      4.46 o 
  -6   9   2      786.96      746.44     13.67 o 
  -5   9   2       66.78       72.02      6.53 o 
  -4   9   2        2.08        1.98      2.99 o 
  -3   9   2      857.69      835.81     25.45 o 
  -2   9   2      242.15      227.96     12.06 o 
  -1   9   2      597.03      590.00     15.95 o 
   0   9   2      273.11      292.34      7.68 o 
   1   9   2       52.18       57.86      4.13 o 
   2   9   2       43.33       55.79      6.83 o 
   3   9   2       41.49       55.86      7.39 o 
 -11  10   2       46.24       39.34      5.13 o 
 -10  10   2       33.34       26.16      3.60 o 
  -9  10   2       30.32       34.43      3.70 o 
  -8  10   2       37.10       33.99      3.64 o 
  -7  10   2      363.05      360.73      8.77 o 
  -6  10   2      117.22      127.03      5.52 o 
  -5  10   2      765.05      764.00     41.53 o 
  -4  10   2       95.69       93.75      5.33 o 
  -3  10   2        2.91        6.11      3.51 o 
  -2  10   2      347.93      378.20     11.32 o 
  -1  10   2       26.00       28.67      4.12 o 
   0  10   2       55.86       59.79      4.25 o 
   1  10   2      190.27      191.17     11.45 o 
   2  10   2       10.90        6.85      8.83 o 
 -10  11   2      215.59      220.55      7.31 o 
  -9  11   2      350.92      343.59      9.96 o 
  -8  11   2        7.17        0.71      3.26 o 
  -7  11   2       55.49       56.53      4.79 o 
  -6  11   2       73.33       78.47      5.89 o 
  -5  11   2       82.29       81.31      6.70 o 
  -4  11   2      245.76      259.69      8.63 o 
  -3  11   2       22.19       25.02      4.26 o 
  -2  11   2       60.73       61.82      5.11 o 
  -1  11   2      187.65      213.15      8.35 o 
   0  11   2       65.80       74.74      5.70 o 
  -8  12   2        3.29        4.07      4.00 o 
  -7  12   2        1.27       -0.93      3.70 o 
  -6  12   2      205.68      206.24     10.61 o 
  -5  12   2       62.22       74.91      5.52 o 
  -4  12   2        1.91        1.49      4.04 o 
  -3  12   2       95.60      107.67      6.20 o 
   1 -13   3       37.92       50.58      5.01 o 
   2 -13   3       38.76       44.59      7.11 o 
   3 -13   3      182.40      187.20      7.45 o 
   4 -13   3       14.68       15.43      3.55 o 
   5 -13   3        9.35        5.62      3.27 o 
   6 -13   3      376.14      408.06     13.13 o 
   7 -13   3       63.20       68.99      7.46 o 
   8 -13   3      138.36      147.16      7.70 o 
  -1 -12   3        7.31        6.61      4.99 o 
   0 -12   3       40.79       40.40      4.62 o 
   1 -12   3      259.44      277.28      8.82 o 
   2 -12   3       75.80       75.97      5.02 o 
   3 -12   3      123.29      129.04     10.76 o 
   4 -12   3      242.49      241.87     10.81 o 
   5 -12   3        0.03       -1.22      2.84 o 
   6 -12   3      199.67      220.29     13.03 o 
   7 -12   3       36.02       39.75      5.05 o 
   8 -12   3        2.49        4.45      4.08 o 
   9 -12   3      184.69      190.75      8.23 o 
  -3 -11   3      312.53      351.23     13.97 o 
  -2 -11   3      173.32      197.28      7.07 o 
  -1 -11   3      414.33      463.23     11.60 o 
   0 -11   3       43.83       36.86      4.24 o 
   1 -11   3       55.71       54.18      4.42 o 
   2 -11   3      350.63      355.40     15.90 o 
   3 -11   3       37.15       35.22      3.55 o 
   4 -11   3       78.76       74.11      7.57 o 
   5 -11   3      142.71      141.04      5.19 o 
   6 -11   3       51.64       64.43      5.15 o 
   7 -11   3      453.07      428.52     11.46 o 
   8 -11   3       79.99       84.44      8.30 o 
   9 -11   3       31.40       40.10      7.51 o 
  10 -11   3       83.12       78.93      6.66 o 
  -4 -10   3       98.68       98.58      6.34 o 
  -3 -10   3      123.15      123.71      5.44 o 
  -2 -10   3      288.92      292.77      7.86 o 
  -1 -10   3      102.00       86.74      4.37 o 
   0 -10   3      307.16      307.46      9.33 o 
   1 -10   3       37.54       46.39      4.37 o 
   2 -10   3      158.34      138.03      6.26 o 
   3 -10   3      575.00      576.92     19.09 o 
   4 -10   3       83.98       75.63      3.81 o 
   5 -10   3      313.97      326.68      9.59 o 
   6 -10   3      295.22      284.08      8.81 o 
   7 -10   3       20.20       17.41      3.37 o 
   8 -10   3      112.04      107.53      5.14 o 
   9 -10   3      154.98      155.43      7.80 o 
  10 -10   3       58.54       63.87      6.01 o 
  11 -10   3      194.52      200.39     10.81 o 
  -5  -9   3       32.66       35.89      6.09 o 
  -4  -9   3      402.31      419.49     12.73 o 
  -3  -9   3        0.75        0.97      2.88 o 
  -2  -9   3      274.69      292.55      7.42 o 
  -1  -9   3      164.29      148.95      6.49 o 
   0  -9   3       17.25       18.69      2.65 o 
   1  -9   3     1020.19      993.93     16.32 o 
   2  -9   3       18.74        8.73      2.73 o 
   3  -9   3       37.93       49.78      3.42 o 
   4  -9   3     1003.66      885.15     15.41 o 
   5  -9   3        2.67        5.07      2.46 o 
   6  -9   3      732.35      717.32     11.62 o 
   7  -9   3      787.80      768.89     14.10 o 
   8  -9   3        2.16        8.92      2.90 o 
   9  -9   3      568.23      571.51     17.43 o 
  10  -9   3      179.56      178.25      8.35 o 
  11  -9   3       55.28       47.06      9.95 o 
  -6  -8   3      199.77      218.06     11.15 o 
  -5  -8   3       24.37       38.38      4.63 o 
  -4  -8   3     1126.21     1138.68     22.55 o 
  -3  -8   3       16.90       18.95      2.88 o 
  -2  -8   3      271.13      258.56      5.79 o 
  -1  -8   3       46.73       48.10      2.98 o 
   0  -8   3     1050.84      997.20     15.88 o 
   1  -8   3      189.18      225.42     11.24 o 
   2  -8   3     1390.56     1353.05     24.67 o 
   3  -8   3       24.01       24.63      1.97 o 
   4  -8   3      301.75      283.96      5.05 o 
   5  -8   3       18.60       22.45      2.34 o 
   6  -8   3        0.34        1.18      1.97 o 
   7  -8   3      177.31      190.29      6.09 o 
   8  -8   3      437.80      431.44     12.31 o 
   9  -8   3        1.14        7.02      3.70 o 
  10  -8   3      309.40      284.04     17.11 o 
  11  -8   3      124.73      133.26      7.10 o 
  12  -8   3        6.83        9.79      5.70 o 
  -7  -7   3       37.37       43.07      6.93 o 
  -6  -7   3      115.12      118.20      7.25 o 
  -5  -7   3      538.39      521.67     12.59 o 
  -4  -7   3        1.27        2.63      2.43 o 
  -3  -7   3      824.13      810.95     14.38 o 
  -2  -7   3     2285.62     2180.39     26.64 o 
  -1  -7   3      214.00      210.19      3.89 o 
   0  -7   3     1208.94     1232.77     18.06 o 
   1  -7   3       28.06       32.35      1.87 o 
   2  -7   3      112.50      101.61      2.55 o 
   3  -7   3     1219.82     1189.30     14.81 o 
   4  -7   3        6.69       11.34      1.56 o 
   5  -7   3     1265.29     1238.79     14.65 o 
   6  -7   3     1995.90     1880.45     25.99 o 
   7  -7   3        0.62        4.71      2.25 o 
   8  -7   3      110.41      106.86      5.54 o 
   9  -7   3      542.90      538.21     13.10 o 
  10  -7   3       45.69       45.24      7.03 o 
  11  -7   3      183.05      182.64      8.28 o 
  12  -7   3       64.08       60.40      6.98 o 
  -8  -6   3       83.85       83.38     11.27 o 
  -7  -6   3      364.74      361.68     18.27 o 
  -6  -6   3       24.26       26.13      3.30 o 
  -5  -6   3       83.54       79.49      3.45 o 
  -4  -6   3      804.15      779.11     13.26 o 
  -3  -6   3     1010.47      993.42     14.53 o 
  -2  -6   3      197.69      194.25      3.29 o 
  -1  -6   3      484.58      425.98      5.75 o 
   0  -6   3       22.43       20.27      1.32 o 
   1  -6   3     1077.74     1019.32     11.76 o 
   2  -6   3      773.25      710.30      7.91 o 
   3  -6   3      264.16      259.95      3.88 o 
   4  -6   3     1585.77     1413.20     15.13 o 
   5  -6   3      306.28      292.31      4.71 o 
   6  -6   3      317.19      304.05      5.12 o 
   7  -6   3     2401.90     2207.23     38.95 o 
   8  -6   3        0.85        2.36      2.51 o 
   9  -6   3      857.97      850.87     18.20 o 
  10  -6   3       51.40       47.68      4.84 o 
  11  -6   3       66.68       70.26      4.79 o 
  12  -6   3      268.49      277.67      9.81 o 
  -9  -5   3      243.22      243.93     17.51 o 
  -8  -5   3       80.56       89.34      7.30 o 
  -7  -5   3      191.96      182.21      7.39 o 
  -6  -5   3     1312.78     1309.81     30.49 o 
  -5  -5   3      228.86      209.99      4.69 o 
  -4  -5   3      682.98      654.06      7.40 o 
  -3  -5   3      432.38      413.56      4.99 o 
  -2  -5   3       95.22       78.75      2.29 o 
  -1  -5   3     2514.18     2444.04     24.98 o 
   0  -5   3      161.09      125.09      2.36 o 
   1  -5   3     1339.97     1446.10     15.02 o 
   2  -5   3      720.74      663.69      7.83 o 
   3  -5   3     3296.67     3595.58     39.00 o 
   4  -5   3     1127.48     1181.27     12.65 o 
   5  -5   3     2843.37     2891.86     28.18 o 
   6  -5   3        4.70        7.48      1.25 o 
   7  -5   3       18.59       19.24      3.48 o 
   8  -5   3       68.14       74.36      4.50 o 
   9  -5   3       69.52       73.38      4.14 o 
  10  -5   3      308.90      319.75      8.31 o 
  11  -5   3      620.14      614.20     12.79 o 
  12  -5   3       79.29       84.25      6.06 o 
 -10  -4   3      431.52      441.62     23.22 o 
  -9  -4   3      118.50      141.67      9.28 o 
  -8  -4   3      561.35      554.75     13.19 o 
  -7  -4   3      705.69      664.11     14.49 o 
  -6  -4   3       13.42       17.46      1.79 o 
  -5  -4   3     1312.05     1272.68     12.42 o 
  -4  -4   3      134.10      123.85      2.65 o 
  -3  -4   3      220.53      209.49      2.77 o 
  -2  -4   3     1019.26      969.91      9.39 o 
  -1  -4   3        0.33        2.69      0.73 o 
   0  -4   3     3383.02     3404.90     36.28 o 
   1  -4   3     2770.55     2927.11     26.52 o 
   2  -4   3      306.70      317.54      4.03 o 
   3  -4   3      182.46      125.95      4.57 o 
   4  -4   3        6.51       12.94      0.78 o 
   5  -4   3       20.39       35.58      1.24 o 
   6  -4   3     2799.61     2688.76     34.30 o 
   7  -4   3       36.82       45.81      4.27 o 
   8  -4   3      509.56      486.81     11.56 o 
   9  -4   3      638.30      618.83     16.96 o 
  10  -4   3       63.63       73.41      5.45 o 
  11  -4   3       61.85       48.01      5.03 o 
 -10  -3   3      186.31      201.44     10.80 o 
  -9  -3   3       26.81       36.54      8.85 o 
  -8  -3   3        9.31       10.47      2.87 o 
  -7  -3   3      130.42      147.62      4.60 o 
  -6  -3   3        3.88        3.49      1.19 o 
  -5  -3   3      421.59      414.50      4.44 o 
  -4  -3   3     4680.14     4959.54     43.05 o 
  -3  -3   3        5.98        8.46      0.69 o 
  -2  -3   3     1834.85     1842.52     16.21 o 
  -1  -3   3     1721.33     1624.79     14.86 o 
   0  -3   3      990.48     1043.79     11.02 o 
   1  -3   3     4654.37     4686.70     46.80 o 
   2  -3   3     3623.32     3735.48     33.54 o 
   3  -3   3     3506.32     3781.34     31.11 o 
   4  -3   3     3763.13     3893.41     35.35 o 
   5  -3   3      579.36      553.11      5.90 o 
   6  -3   3      251.44      263.38      4.63 o 
   7  -3   3     1191.55     1167.66     19.24 o 
   8  -3   3       14.01       15.02      2.59 o 
   9  -3   3      454.21      463.44     18.14 o 
  10  -3   3      283.43      280.39     17.11 o 
  11  -3   3       14.09       16.76      5.18 o 
 -11  -2   3      148.32      169.46     12.92 o 
 -10  -2   3      130.56      160.78      9.56 o 
  -9  -2   3      378.71      379.36     10.00 o 
  -8  -2   3      981.98      994.30     28.53 o 
  -7  -2   3      236.39      223.68      4.68 o 
  -6  -2   3     1256.10     1227.69     12.03 o 
  -5  -2   3     1561.81     1633.85     17.63 o 
  -4  -2   3       95.47       75.48      1.31 o 
  -3  -2   3     1093.71     1002.99     10.57 o 
  -2  -2   3       56.45       64.30      1.10 o 
  -1  -2   3      566.42      532.02      8.99 o 
   0  -2   3     3089.20     3288.75     32.71 o 
   1  -2   3      191.10      238.64      2.61 o 
   2  -2   3     2811.34     2925.18     25.05 o 
   3  -2   3     1718.11     1752.06     14.64 o 
   4  -2   3        5.50       15.20      0.72 o 
   5  -2   3     1689.61     1630.13     14.48 o 
   6  -2   3     1432.72     1393.54     19.71 o 
   7  -2   3       17.23       13.05      2.30 o 
   8  -2   3      826.42      821.43     16.60 o 
   9  -2   3      224.33      231.29      9.03 o 
  10  -2   3      218.87      215.73      8.25 o 
  11  -2   3      178.27      187.00     14.65 o 
 -11  -1   3       75.63       87.19      6.04 o 
 -10  -1   3      446.05      464.81     10.39 o 
  -9  -1   3        8.98       11.71      3.70 o 
  -8  -1   3     1218.85     1244.11     25.48 o 
  -7  -1   3       26.20       27.95      1.74 o 
  -6  -1   3      493.81      507.18      5.69 o 
  -5  -1   3      496.71      463.60      4.70 o 
  -4  -1   3       25.92       19.48      0.95 o 
  -3  -1   3      406.46      396.21      5.11 o 
  -2  -1   3     1747.49     1790.47     19.78 o 
  -1  -1   3     7381.67     8518.94     85.64 o 
   0  -1   3      242.36      251.33      2.63 o 
   1  -1   3     3264.19     3477.70     32.48 o 
   2  -1   3       70.70       80.03      1.66 o 
   3  -1   3     2611.43     2771.32     26.73 o 
   4  -1   3      641.39      598.71      6.05 o 
   5  -1   3       93.30       98.38      3.85 o 
   6  -1   3       59.65       62.54      3.23 o 
   7  -1   3       14.95       10.95      2.40 o 
   8  -1   3      233.86      227.52      6.46 o 
   9  -1   3      761.39      724.25     16.11 o 
  10  -1   3        5.67        9.01      4.21 o 
  11  -1   3       32.71       26.74      8.80 o 
 -12   0   3      259.81      290.17     22.85 o 
 -11   0   3        7.39        7.14      4.11 o 
 -10   0   3      476.16      478.59     14.77 o 
  -9   0   3      812.33      813.39     26.54 o 
  -8   0   3       90.93       98.64      4.22 o 
  -7   0   3     1070.56     1059.69     13.78 o 
  -6   0   3      704.55      690.70      6.87 o 
  -5   0   3      750.16      782.46      7.56 o 
  -4   0   3     1236.64     1197.70     11.15 o 
  -3   0   3     2891.11     2978.37     25.77 o 
  -2   0   3     5399.29     5929.76     52.99 o 
  -1   0   3    58190.75    55990.03    690.54 o 
   0   0   3      832.21      939.09     11.06 o 
   1   0   3     8853.80     9238.91     98.00 o 
   2   0   3       64.50      106.42      3.21 o 
   3   0   3     2460.78     2738.00     27.58 o 
   4   0   3     2236.66     2231.27     21.81 o 
   5   0   3     1333.67     1341.53     15.63 o 
   6   0   3      411.18      443.27      8.88 o 
   7   0   3     1208.29     1220.67     21.08 o 
   8   0   3      104.60      108.48     10.91 o 
   9   0   3      207.07      220.53     10.51 o 
  10   0   3      310.38      312.17     12.53 o 
 -12   1   3      131.36      126.37      6.72 o 
 -11   1   3      332.93      334.13      8.72 o 
 -10   1   3       55.79       55.99      3.84 o 
  -9   1   3       18.87       18.59      2.81 o 
  -8   1   3      121.76      123.64      3.50 o 
  -7   1   3        9.49        7.65      1.26 o 
  -6   1   3      930.58      852.16      7.90 o 
  -5   1   3     2880.76     3060.15     26.63 o 
  -4   1   3     1069.78     1098.49     10.28 o 
  -3   1   3      568.40      531.74      5.48 o 
  -2   1   3      618.16      691.98      7.64 o 
  -1   1   3     3308.99     3951.34     45.32 o 
   0   1   3      435.12      417.34      4.96 o 
   1   1   3      157.90      166.07      2.47 o 
   2   1   3       75.52       59.35      2.16 o 
   3   1   3     2366.86     2385.06     24.40 o 
   4   1   3      288.73      312.88      4.16 o 
   5   1   3     1084.29     1041.55     12.55 o 
   6   1   3      182.32      177.88      8.05 o 
   7   1   3      214.41      185.70      7.14 o 
   8   1   3      364.41      348.25     10.18 o 
   9   1   3      350.44      373.87     11.70 o 
  10   1   3        2.00        4.44      5.66 o 
 -12   2   3       16.09       20.09      4.11 o 
 -11   2   3      247.00      257.22      6.42 o 
 -10   2   3      640.78      622.57     13.61 o 
  -9   2   3      342.02      334.21      6.76 o 
  -8   2   3      995.68      968.84     11.91 o 
  -7   2   3       88.25       80.69      1.98 o 
  -6   2   3      428.64      443.34      4.64 o 
  -5   2   3     3279.15     3415.80     32.87 o 
  -4   2   3      328.77      299.36      3.49 o 
  -3   2   3      961.38     1023.15     10.65 o 
  -2   2   3     7651.43     7888.65     78.94 o 
  -1   2   3     1092.09     1124.09     13.51 o 
   0   2   3      821.17      851.53      9.67 o 
   1   2   3     2089.48     2062.94     24.30 o 
   2   2   3       59.49       83.13      2.10 o 
   3   2   3     1353.47     1375.69     15.60 o 
   4   2   3      653.34      599.05      8.11 o 
   5   2   3      452.29      396.44      9.58 o 
   6   2   3      874.43      875.57     18.24 o 
   7   2   3      501.69      468.38     12.02 o 
   8   2   3       34.38       32.40      4.79 o 
   9   2   3      311.16      295.20     10.15 o 
 -12   3   3      323.64      319.65      8.39 o 
 -11   3   3      188.24      175.94      6.31 o 
 -10   3   3       87.26       87.69      4.19 o 
  -9   3   3      761.88      733.41     14.09 o 
  -8   3   3      147.27      154.80      4.79 o 
  -7   3   3      917.72      894.40      8.88 o 
  -6   3   3     3698.35     3748.73     34.46 o 
  -5   3   3      135.10      137.05      2.32 o 
  -4   3   3     1399.17     1292.91     12.15 o 
  -3   3   3      172.64      146.04      3.89 o 
  -2   3   3      319.45      296.76      3.79 o 
  -1   3   3     1456.85     1393.32     27.25 o 
   0   3   3      480.82      467.84      6.37 o 
   1   3   3      372.99      366.79      5.28 o 
   2   3   3     3427.65     3496.09     40.94 o 
   3   3   3        3.78        3.72      1.61 o 
   4   3   3      434.71      459.08     10.16 o 
   5   3   3        9.82       12.00      3.24 o 
   6   3   3        4.19        3.38      3.44 o 
   7   3   3      257.18      250.23      8.87 o 
   8   3   3      130.41      123.64      7.03 o 
 -13   4   3       47.85       46.25      5.46 o 
 -12   4   3      172.26      163.52      6.39 o 
 -11   4   3      273.33      264.43      7.36 o 
 -10   4   3       15.11       17.66      3.59 o 
  -9   4   3      154.14      154.23      5.41 o 
  -8   4   3      539.70      511.26      8.18 o 
  -7   4   3      155.41      161.33      4.15 o 
  -6   4   3      514.85      491.50      5.36 o 
  -5   4   3      258.11      223.19      3.09 o 
  -4   4   3       25.50       18.79      0.96 o 
  -3   4   3     4219.63     4457.10     42.74 o 
  -2   4   3     1515.63     1577.57     15.71 o 
  -1   4   3      854.11      823.55      9.84 o 
   0   4   3      498.45      467.24      6.63 o 
   1   4   3      232.95      236.72      4.62 o 
   2   4   3      430.87      427.21      7.72 o 
   3   4   3     1237.62     1177.67     20.00 o 
   4   4   3       77.15       66.71      4.44 o 
   5   4   3      696.09      627.95     14.40 o 
   6   4   3      510.38      482.38     12.54 o 
   7   4   3       12.74        7.86      4.41 o 
   8   4   3      719.55      773.45     22.07 o 
 -13   5   3      183.85      191.85      9.41 o 
 -12   5   3       30.16       33.48      5.34 o 
 -11   5   3       28.36       32.23      4.10 o 
 -10   5   3      321.72      344.53     29.17 o 
  -9   5   3       62.35       59.25      3.60 o 
  -8   5   3      151.97      151.10      4.41 o 
  -7   5   3     1936.29     1926.82     22.24 o 
  -6   5   3       36.00       28.35      1.54 o 
  -5   5   3     1466.51     1499.14     15.07 o 
  -4   5   3      308.83      299.25      3.97 o 
  -3   5   3      172.36      181.74      3.31 o 
  -2   5   3     1001.32      945.47     11.35 o 
  -1   5   3     1126.79     1115.38     14.25 o 
   0   5   3       25.91       26.69      1.79 o 
   1   5   3      849.97      860.65     11.58 o 
   2   5   3      120.57      129.26      5.58 o 
   3   5   3        6.53        9.70      2.26 o 
   4   5   3     1008.64      996.13     24.83 o 
   5   5   3       55.24       48.83      4.83 o 
   6   5   3      282.67      264.65     12.97 o 
   7   5   3      123.99      137.45      8.21 o 
 -13   6   3       49.22       55.55      4.88 o 
 -12   6   3      151.90      154.62      7.02 o 
 -11   6   3      250.44      242.67      9.01 o 
 -10   6   3       31.34       31.32      3.49 o 
  -9   6   3     1176.61     1151.08     22.17 o 
  -8   6   3       71.96       61.91      3.06 o 
  -7   6   3     1259.62     1233.64     20.85 o 
  -6   6   3      132.35      123.88      3.42 o 
  -5   6   3      238.73      242.22      4.64 o 
  -4   6   3      379.30      371.89      5.49 o 
  -3   6   3      864.23      846.26     10.49 o 
  -2   6   3       10.84       10.66      1.66 o 
  -1   6   3      887.01      838.11     12.37 o 
   0   6   3       34.65       37.75      2.47 o 
   1   6   3     1708.79     1734.39     30.82 o 
   2   6   3      350.74      336.90      8.78 o 
   3   6   3       13.85       19.42      8.34 o 
   4   6   3      222.26      222.38     11.86 o 
   5   6   3      444.80      435.19     12.17 o 
   6   6   3        5.31        8.44      7.69 o 
 -12   7   3       50.69       57.04      9.74 o 
 -11   7   3      227.58      233.16     14.12 o 
 -10   7   3       71.39       66.97      4.31 o 
  -9   7   3       86.30       86.23      4.40 o 
  -8   7   3      811.82      775.27     13.72 o 
  -7   7   3       88.94       88.03      3.36 o 
  -6   7   3       96.69      108.08      3.77 o 
  -5   7   3     1932.98     1872.83     25.88 o 
  -4   7   3      163.27      169.79      4.57 o 
  -3   7   3      985.35      986.31     14.39 o 
  -2   7   3      179.54      184.84      6.03 o 
  -1   7   3        1.35        3.32      2.26 o 
   0   7   3      805.42      828.19     14.36 o 
   1   7   3      825.11      811.80     16.41 o 
   2   7   3       15.80       13.69      3.42 o 
   3   7   3      610.57      610.12     17.96 o 
   4   7   3      115.76      115.25      8.45 o 
   5   7   3       12.65       12.42      7.48 o 
 -12   8   3      160.43      150.66      7.22 o 
 -11   8   3       15.85       19.05      5.72 o 
 -10   8   3      515.41      491.69     12.37 o 
  -9   8   3       91.54       96.61      4.40 o 
  -8   8   3       42.14       44.38      3.65 o 
  -7   8   3      167.50      171.42      4.99 o 
  -6   8   3      154.25      155.12      6.10 o 
  -5   8   3      101.27      101.53      4.26 o 
  -4   8   3      241.58      243.72      7.61 o 
  -3   8   3       48.16       39.95      3.69 o 
  -2   8   3      359.71      351.92     10.14 o 
  -1   8   3       82.91       80.71      4.03 o 
   0   8   3        0.68        1.29      3.11 o 
   1   8   3      345.72      350.42      9.69 o 
   2   8   3       70.49       92.01      7.54 o 
   3   8   3       10.17       15.64      5.99 o 
   4   8   3      329.63      323.47     19.73 o 
 -11   9   3       18.85       21.14      3.86 o 
 -10   9   3        4.18        0.72      3.92 o 
  -9   9   3      440.49      418.38      9.49 o 
  -8   9   3       80.27       82.19      4.38 o 
  -7   9   3      108.88      110.94      4.86 o 
  -6   9   3      509.29      505.80     10.51 o 
  -5   9   3        3.13        2.07      3.84 o 
  -4   9   3      322.85      301.60     15.98 o 
  -3   9   3      251.49      254.07      9.68 o 
  -2   9   3        0.15        1.62      3.22 o 
  -1   9   3      253.28      252.46     10.59 o 
   0   9   3      206.47      209.73      7.74 o 
   1   9   3       74.13       83.40      5.53 o 
   2   9   3      345.58      373.07     14.10 o 
   3   9   3        8.51        4.73      6.17 o 
 -11  10   3      294.21      293.02     10.01 o 
 -10  10   3      120.12      119.79      6.04 o 
  -9  10   3       95.56       92.22      4.89 o 
  -8  10   3      118.79      116.19      5.25 o 
  -7  10   3      101.64      104.95      6.57 o 
  -6  10   3       50.56       46.27      4.49 o 
  -5  10   3      421.92      419.40     22.77 o 
  -4  10   3        0.76       -1.43      1.62 o 
  -3  10   3       96.89      104.38      5.75 o 
  -2  10   3      229.14      230.50      8.26 o 
  -1  10   3        1.07        0.06      3.77 o 
   0  10   3      252.02      256.10      8.86 o 
   1  10   3       20.71       22.24      4.60 o 
  -9  11   3      100.48      107.66      6.12 o 
  -8  11   3        9.22       10.06      4.13 o 
  -7  11   3      165.84      180.41      8.10 o 
  -6  11   3        1.51       -0.50      3.86 o 
  -5  11   3        4.97        3.80      3.55 o 
  -4  11   3       78.26       82.93      5.63 o 
  -3  11   3       18.53       19.61      5.90 o 
  -2  11   3      141.08      136.18      6.82 o 
  -1  11   3      104.19      121.95      6.63 o 
  -7  12   3      144.67      144.38      8.10 o 
  -6  12   3      170.78      169.26      9.31 o 
  -5  12   3        1.15        2.74      4.11 o 
   1 -13   4       10.35        7.55      3.95 o 
   2 -13   4      268.17      309.07      9.30 o 
   3 -13   4      182.69      196.57     10.68 o 
   4 -13   4        8.85       10.15      3.66 o 
   5 -13   4      169.27      194.85      8.63 o 
   6 -13   4      192.47      196.39      8.88 o 
   7 -13   4        3.19        6.37      4.75 o 
   8 -13   4      441.32      486.50     13.45 o 
  -1 -12   4        0.33       -1.15      3.85 o 
   0 -12   4      197.37      226.41     12.65 o 
   1 -12   4       20.93       20.35      3.92 o 
   2 -12   4      141.60      163.75      7.52 o 
   3 -12   4      185.16      172.63      6.77 o 
   4 -12   4       53.73       55.56      7.43 o 
   5 -12   4       38.38       39.22      5.03 o 
   6 -12   4       67.53       68.57      5.68 o 
   7 -12   4        1.66        1.87      4.23 o 
   8 -12   4      303.67      315.98     10.34 o 
   9 -12   4      199.64      211.21     12.04 o 
  -3 -11   4        2.07        5.70      5.28 o 
  -2 -11   4      229.07      255.98     10.73 o 
  -1 -11   4      268.28      290.36      7.79 o 
   0 -11   4        0.09        1.54      3.33 o 
   1 -11   4       49.79       48.01      4.35 o 
   2 -11   4      328.67      358.87     14.76 o 
   3 -11   4      150.04      141.72      5.95 o 
   4 -11   4      547.43      547.32     36.56 o 
   5 -11   4       39.53       49.61      4.86 o 
   6 -11   4        6.14        8.63      3.93 o 
   7 -11   4      447.03      413.30     11.31 o 
   8 -11   4      281.63      271.86      9.22 o 
   9 -11   4       20.76       13.11      6.01 o 
  10 -11   4      145.05      146.80      9.64 o 
  -4 -10   4        4.03        9.20      5.43 o 
  -3 -10   4      165.21      170.79      6.53 o 
  -2 -10   4       22.46       24.63      3.39 o 
  -1 -10   4      388.67      379.31      8.55 o 
   0 -10   4      314.29      340.98      7.89 o 
   1 -10   4       68.93       58.00      4.00 o 
   2 -10   4      213.94      209.80      6.85 o 
   3 -10   4     1215.04     1158.01     21.74 o 
   4 -10   4        0.95        1.87      3.41 o 
   5 -10   4      403.45      409.57     10.73 o 
   6 -10   4       31.46       35.49      4.15 o 
   7 -10   4      151.86      154.48      6.07 o 
   8 -10   4      114.37      116.42      5.23 o 
   9 -10   4        4.67       -1.21      4.15 o 
  10 -10   4       77.32       78.84      6.13 o 
  11 -10   4       52.83       54.22     12.62 o 
  -6  -9   4       11.48       11.52      6.01 o 
  -5  -9   4      107.99      123.37      8.26 o 
  -4  -9   4        2.06       -0.92      4.61 o 
  -3  -9   4       49.47       53.09      3.80 o 
  -2  -9   4      770.93      771.92     13.74 o 
  -1  -9   4       84.98       77.16      3.79 o 
   0  -9   4      553.94      556.18      9.11 o 
   1  -9   4      436.23      404.37     14.37 o 
   2  -9   4      424.90      406.38      7.99 o 
   3  -9   4      470.16      446.57     11.25 o 
   4  -9   4      412.31      381.03      9.09 o 
   5  -9   4        8.44        7.66      2.29 o 
   6  -9   4     1340.68     1295.98     21.68 o 
   7  -9   4       50.15       56.15      3.81 o 
   8  -9   4      101.26      108.95      6.43 o 
   9  -9   4      436.19      421.04     11.77 o 
  10  -9   4       95.99       86.36      6.09 o 
  11  -9   4      435.95      438.22     15.34 o 
  -7  -8   4      167.24      196.48     11.07 o 
  -6  -8   4      169.32      179.13     10.28 o 
  -5  -8   4       84.98       83.31      6.76 o 
  -4  -8   4      426.80      422.69      9.16 o 
  -3  -8   4      139.21      137.93      5.17 o 
  -2  -8   4     1588.49     1505.59     23.61 o 
  -1  -8   4      137.92      144.83      4.26 o 
   0  -8   4       82.18       92.46      2.76 o 
   1  -8   4       29.11       31.13      9.65 o 
   2  -8   4     2274.67     2130.60     28.31 o 
   3  -8   4      129.81      107.89      3.89 o 
   4  -8   4      107.08      104.19      3.55 o 
   5  -8   4      148.34      155.48      4.44 o 
   6  -8   4       95.68       98.07      4.15 o 
   7  -8   4      327.94      331.75     10.00 o 
   8  -8   4       90.36       82.52      5.15 o 
   9  -8   4       38.46       37.75      4.47 o 
  10  -8   4      123.36      130.93      6.82 o 
  11  -8   4       92.57       83.09      7.62 o 
  -8  -7   4      167.91      198.72     10.93 o 
  -7  -7   4       27.50       29.65      5.98 o 
  -6  -7   4      209.59      192.66      8.08 o 
  -5  -7   4       70.66       71.93      4.79 o 
  -4  -7   4      167.87      164.59      5.47 o 
  -3  -7   4      406.84      410.67     14.08 o 
  -2  -7   4      177.09      154.76      5.92 o 
  -1  -7   4       43.71       42.42      1.84 o 
   0  -7   4     2470.49     2323.41     27.62 o 
   1  -7   4       61.34       61.16      2.10 o 
   2  -7   4     1424.51     1415.78     16.02 o 
   3  -7   4      796.47      792.29     10.41 o 
   4  -7   4      134.57      140.51      3.65 o 
   5  -7   4      765.81      716.18      9.09 o 
   6  -7   4      601.73      578.38      9.33 o 
   7  -7   4      132.11      120.61      5.58 o 
   8  -7   4      915.05      862.98     18.21 o 
   9  -7   4       76.12       72.85      5.14 o 
  10  -7   4      162.18      161.51      7.62 o 
  11  -7   4      585.49      603.93     26.89 o 
  -8  -6   4      335.57      344.86     13.36 o 
  -7  -6   4      222.12      230.10      8.58 o 
  -6  -6   4       41.03       39.23      5.80 o 
  -5  -6   4      474.04      473.30     10.77 o 
  -4  -6   4      456.73      431.92      8.53 o 
  -3  -6   4      983.82      904.70     10.90 o 
  -2  -6   4     1803.78     1767.54     19.82 o 
  -1  -6   4      239.31      209.65      3.49 o 
   0  -6   4      756.74      690.62      8.99 o 
   1  -6   4     1311.41     1221.93     13.84 o 
   2  -6   4      225.38      214.71      3.11 o 
   3  -6   4      584.15      574.94      6.59 o 
   4  -6   4      270.22      269.64      4.09 o 
   5  -6   4       53.23       53.08      1.83 o 
   6  -6   4      809.53      797.38     11.89 o 
   7  -6   4      787.03      725.80     15.41 o 
   8  -6   4        5.26        8.29      2.83 o 
   9  -6   4      888.95      867.78     18.15 o 
  10  -6   4        2.52        4.19      3.38 o 
  11  -6   4       12.31        7.92      4.15 o 
  -9  -5   4      197.74      221.85     11.25 o 
  -8  -5   4        2.44       -1.18      3.64 o 
  -7  -5   4      166.76      168.48      8.08 o 
  -6  -5   4      299.10      284.38      7.14 o 
  -5  -5   4      255.16      233.54      4.71 o 
  -4  -5   4     1295.65     1264.01     14.25 o 
  -3  -5   4      702.93      664.72      7.27 o 
  -2  -5   4       52.30       52.43      1.68 o 
  -1  -5   4     1283.94     1230.21     12.94 o 
   0  -5   4      296.25      319.99      3.98 o 
   1  -5   4      476.36      501.81      5.37 o 
   2  -5   4     1801.30     1825.49     18.83 o 
   3  -5   4       41.58       35.91      1.06 o 
   4  -5   4      370.34      330.17      3.41 o 
   5  -5   4     1352.94     1358.27     12.37 o 
   6  -5   4      156.28      157.40      3.77 o 
   7  -5   4      134.39      142.22      5.84 o 
   8  -5   4      354.31      357.76      9.11 o 
   9  -5   4      111.10      106.63      4.89 o 
  10  -5   4      661.89      690.64     15.98 o 
  11  -5   4      110.23      117.61      6.43 o 
 -10  -4   4       19.25       24.83      6.01 o 
  -9  -4   4      332.02      346.41     13.29 o 
  -8  -4   4      369.03      377.29     30.18 o 
  -7  -4   4       22.83       17.95      2.84 o 
  -6  -4   4       76.95       76.12      4.67 o 
  -5  -4   4     1431.29     1417.16     13.63 o 
  -4  -4   4       31.52       38.05      1.28 o 
  -3  -4   4     1483.26     1416.96     12.77 o 
  -2  -4   4      569.90      506.55      5.17 o 
  -1  -4   4      641.20      615.89      8.71 o 
   0  -4   4     1289.30     1237.61     13.58 o 
   1  -4   4       26.05       18.90      0.75 o 
   2  -4   4       84.99       66.22      1.43 o 
   3  -4   4     2133.29     2048.76     17.10 o 
   4  -4   4       28.32       30.22      1.10 o 
   5  -4   4     3636.17     3690.68     35.68 o 
   6  -4   4     1718.30     1667.94     22.99 o 
   7  -4   4       93.18      103.71      6.34 o 
   8  -4   4      838.06      831.32     21.99 o 
   9  -4   4      275.93      260.53     12.35 o 
  10  -4   4       28.39       41.38      4.63 o 
  11  -4   4      414.19      443.10     14.83 o 
 -10  -3   4      218.67      251.73     16.82 o 
  -9  -3   4      214.41      212.71     19.43 o 
  -8  -3   4      986.65      957.35     20.01 o 
  -7  -3   4     1354.17     1301.44     22.67 o 
  -6  -3   4      549.84      569.98      6.18 o 
  -5  -3   4      845.99      822.98      7.43 o 
  -4  -3   4      558.32      555.23      5.15 o 
  -3  -3   4      967.81     1163.23     10.48 o 
  -2  -3   4     3955.45     4124.95     39.18 o 
  -1  -3   4      787.01      797.52      8.43 o 
   0  -3   4     1576.83     1630.81     14.17 o 
   1  -3   4     3339.41     3469.29     27.35 o 
   2  -3   4      467.35      526.09      4.92 o 
   3  -3   4      599.40      599.78      5.67 o 
   4  -3   4      541.89      553.59      5.36 o 
   5  -3   4        5.16        6.50      0.86 o 
   6  -3   4       35.55       36.30      1.96 o 
   7  -3   4      845.18      812.14     14.20 o 
   8  -3   4        4.86        6.58      2.45 o 
   9  -3   4      306.93      303.18     10.36 o 
  10  -3   4      129.72      131.31      6.49 o 
  11  -3   4        2.86        6.24      7.51 o 
 -11  -2   4       93.72       96.07      8.13 o 
 -10  -2   4      876.27      913.78     68.32 o 
  -9  -2   4       94.15      103.23      5.64 o 
  -8  -2   4      120.05      122.00      4.45 o 
  -7  -2   4      145.03      137.58      3.68 o 
  -6  -2   4     2253.81     2279.62     19.29 o 
  -5  -2   4      132.87      151.53      2.02 o 
  -4  -2   4     2205.65     2345.92     20.60 o 
  -3  -2   4      455.58      430.35      4.33 o 
  -2  -2   4     1528.11     1660.46     22.04 o 
  -1  -2   4      460.77      443.51      5.80 o 
   0  -2   4      265.30      259.82      2.56 o 
   1  -2   4      299.65      321.68      3.12 o 
   2  -2   4     1321.30     1263.12     11.71 o 
   3  -2   4      111.94      100.12      1.49 o 
   4  -2   4     1650.03     1697.97     14.37 o 
   5  -2   4     2393.63     2364.33     22.89 o 
   6  -2   4       15.83       20.27      2.69 o 
   7  -2   4      765.99      792.55     14.03 o 
   8  -2   4      413.01      394.15      8.68 o 
   9  -2   4        2.46        0.62      1.09 o 
  10  -2   4      217.39      233.16     13.07 o 
  11  -2   4       72.85       86.55     11.09 o 
 -11  -1   4      181.13      182.25     13.68 o 
 -10  -1   4       39.75       40.71      4.55 o 
  -9  -1   4       26.75       27.79      3.18 o 
  -8  -1   4     1031.38     1002.03     17.16 o 
  -7  -1   4        4.82        5.85      1.46 o 
  -6  -1   4     1131.39     1129.58     10.82 o 
  -5  -1   4     2573.41     2741.31     25.08 o 
  -4  -1   4      383.60      410.74      3.99 o 
  -3  -1   4      656.58      642.29      5.84 o 
  -2  -1   4     4128.31     4381.59     46.68 o 
  -1  -1   4      636.40      753.61      7.45 o 
   0  -1   4     6089.11     6498.69     64.50 o 
   1  -1   4     2320.93     2482.46     24.80 o 
   2  -1   4      368.47      362.75      3.99 o 
   3  -1   4     4905.05     5192.26     47.03 o 
   4  -1   4        2.76        3.94      0.83 o 
   5  -1   4      327.92      323.89      6.14 o 
   6  -1   4     1672.83     1535.17     49.76 o 
   7  -1   4        5.03        7.77      2.52 o 
   8  -1   4      263.62      270.54      8.46 o 
   9  -1   4      380.71      379.27     10.76 o 
  10  -1   4        0.89        5.22      4.98 o 
 -12   0   4       55.01       53.27      5.52 o 
 -11   0   4      151.40      167.54      8.02 o 
 -10   0   4      442.84      449.43     11.93 o 
  -9   0   4       35.76       47.39      3.35 o 
  -8   0   4      461.39      470.69      8.09 o 
  -7   0   4      455.65      447.91      6.07 o 
  -6   0   4      145.92      151.91      2.67 o 
  -5   0   4      902.55      903.96      8.26 o 
  -4   0   4     1338.15     1290.67     12.06 o 
  -3   0   4      470.25      492.61      5.71 o 
  -2   0   4      135.92      108.59      1.57 o 
  -1   0   4       17.69       29.35      0.95 o 
   0   0   4      130.95      122.29      1.94 o 
   1   0   4     3124.10     3350.05     35.78 o 
   2   0   4       88.12       83.45      1.80 o 
   3   0   4      793.43      789.02      8.11 o 
   4   0   4      137.27      113.55      2.47 o 
   5   0   4      790.92      793.27     12.62 o 
   6   0   4       53.42       68.58      4.28 o 
   7   0   4      536.82      528.94     20.26 o 
   8   0   4       41.67       42.03      4.44 o 
   9   0   4      381.36      360.68     10.78 o 
  10   0   4       25.53       24.41      5.96 o 
 -12   1   4      233.34      263.48     12.20 o 
 -11   1   4      175.34      190.02      8.42 o 
 -10   1   4       49.87       58.70      3.38 o 
  -9   1   4     2538.92     2519.38     40.07 o 
  -8   1   4      596.28      591.95      7.87 o 
  -7   1   4      840.13      852.02      8.48 o 
  -6   1   4     1255.46     1239.26     11.76 o 
  -5   1   4      194.75      184.74      2.36 o 
  -4   1   4       29.69       19.21      0.82 o 
  -3   1   4     3430.53     3659.52     34.75 o 
  -2   1   4     2394.95     2777.85     28.08 o 
  -1   1   4     2635.31     2856.79     33.06 o 
   0   1   4     1444.67     1557.16     17.02 o 
   1   1   4      710.67      797.32      9.16 o 
   2   1   4     2979.18     3080.35     33.20 o 
   3   1   4      753.77      758.12      9.61 o 
   4   1   4       86.90       87.46      2.43 o 
   5   1   4     2402.60     2322.42     35.63 o 
   6   1   4        4.41        2.93      3.03 o 
   7   1   4      131.28      134.19      6.52 o 
   8   1   4      297.91      279.14      9.38 o 
   9   1   4       39.94       53.50      6.79 o 
 -12   2   4       83.65       74.97      5.55 o 
 -11   2   4      148.10      144.73     10.44 o 
 -10   2   4      151.50      161.48      6.00 o 
  -9   2   4      265.81      276.97      5.31 o 
  -8   2   4      321.17      305.14      5.31 o 
  -7   2   4      151.76      145.12      2.44 o 
  -6   2   4       60.24       52.18      1.33 o 
  -5   2   4      428.46      401.19      4.58 o 
  -4   2   4      746.44      818.87      8.32 o 
  -3   2   4     2831.72     3095.00     29.58 o 
  -2   2   4     5788.85     6100.51     61.09 o 
  -1   2   4       64.76       75.39      5.18 o 
   0   2   4     1731.34     1749.60     19.21 o 
   1   2   4     1038.07     1028.88     11.75 o 
   2   2   4      518.20      600.22      8.00 o 
   3   2   4     1438.12     1352.68     18.04 o 
   4   2   4      174.49      179.57      5.69 o 
   5   2   4      216.06      214.06      9.35 o 
   6   2   4      399.20      403.63     10.70 o 
   7   2   4       10.98       15.38      4.07 o 
   8   2   4      269.57      265.07      9.51 o 
   9   2   4       41.20       36.00      6.66 o 
 -13   3   4      222.31      255.13     22.45 o 
 -12   3   4      246.71      262.92      9.24 o 
 -11   3   4        3.19        4.79      3.08 o 
 -10   3   4      761.89      724.14     13.55 o 
  -9   3   4      191.33      189.67      8.28 o 
  -8   3   4      242.70      231.98      4.19 o 
  -7   3   4     1216.54     1194.67     11.05 o 
  -6   3   4       24.75       19.47      1.07 o 
  -5   3   4     1722.38     1781.52     17.53 o 
  -4   3   4      575.20      536.10      5.58 o 
  -3   3   4        6.19       13.50      1.05 o 
  -2   3   4       32.12       17.77      1.76 o 
  -1   3   4     2779.43     2874.07     31.14 o 
   0   3   4      269.48      271.86      4.04 o 
   1   3   4     1583.57     1590.14     21.18 o 
   2   3   4      198.74      186.05      4.38 o 
   3   3   4        0.93        2.09      1.66 o 
   4   3   4     1358.02     1298.62     35.75 o 
   5   3   4      301.36      276.06      8.59 o 
   6   3   4      127.63      123.31      6.38 o 
   7   3   4      263.46      256.47      9.23 o 
   8   3   4      123.73      101.05      8.30 o 
 -13   4   4       40.67       52.42      5.90 o 
 -12   4   4      145.41      140.92      7.11 o 
 -11   4   4      317.52      309.96      8.17 o 
 -10   4   4      219.57      204.01      7.28 o 
  -9   4   4      176.70      181.09      5.91 o 
  -8   4   4      196.03      195.10      4.26 o 
  -7   4   4        5.57        6.90      1.16 o 
  -6   4   4     1744.02     1766.37     17.54 o 
  -5   4   4      517.27      510.50      5.51 o 
  -4   4   4      796.81      788.93      8.41 o 
  -3   4   4      597.47      586.61      6.52 o 
  -2   4   4       15.57       12.88      1.09 o 
  -1   4   4      111.15      109.78      2.68 o 
   0   4   4     1270.25     1259.43     15.84 o 
   1   4   4        3.86        3.66      1.54 o 
   2   4   4      438.40      442.32      8.34 o 
   3   4   4      250.77      236.14      5.79 o 
   4   4   4        0.79        0.13      2.88 o 
   5   4   4      267.84      273.62      8.94 o 
   6   4   4      120.97      129.95     12.61 o 
   7   4   4        2.88       -4.62      4.32 o 
 -13   5   4       22.40       17.83      5.61 o 
 -12   5   4       23.92       17.46      3.71 o 
 -11   5   4      208.17      194.73      6.82 o 
 -10   5   4      608.95      581.13     18.91 o 
  -9   5   4       36.00       41.65      3.79 o 
  -8   5   4      612.21      579.89     11.08 o 
  -7   5   4      117.20      119.70      3.21 o 
  -6   5   4       52.78       53.51      2.18 o 
  -5   5   4     2719.28     2732.28     28.52 o 
  -4   5   4       32.29       29.21      1.57 o 
  -3   5   4     1567.32     1624.08     18.66 o 
  -2   5   4     1785.74     1854.90     22.78 o 
  -1   5   4       69.48       81.15      2.72 o 
   0   5   4     1092.76     1069.51     16.97 o 
   1   5   4     1494.91     1477.39     26.02 o 
   2   5   4        4.86        5.38      2.58 o 
   3   5   4      885.00      853.11     27.88 o 
   4   5   4       30.59       36.78      5.68 o 
   5   5   4       38.51       38.86      5.98 o 
   6   5   4      245.38      239.02      9.21 o 
 -12   6   4      167.36      162.52      7.37 o 
 -11   6   4       22.50       19.52      3.54 o 
 -10   6   4       33.18       42.29      5.90 o 
  -9   6   4      748.68      750.99     14.81 o 
  -8   6   4       25.15       23.06      2.72 o 
  -7   6   4      397.37      389.54      7.47 o 
  -6   6   4      102.29       94.12      3.33 o 
  -5   6   4      264.28      245.13      5.32 o 
  -4   6   4      188.28      186.68      3.78 o 
  -3   6   4      616.84      629.96     10.10 o 
  -2   6   4       23.93       17.47      2.05 o 
  -1   6   4      934.88      941.45     15.60 o 
   0   6   4      804.75      811.87     19.11 o 
   1   6   4      203.00      200.83      6.87 o 
   2   6   4      227.02      225.97      7.46 o 
   3   6   4       55.88       48.87      6.00 o 
   4   6   4      204.20      203.32     10.43 o 
   5   6   4      226.15      226.91      9.14 o 
 -12   7   4       31.57       36.19      8.44 o 
 -11   7   4       89.61       90.72      5.52 o 
 -10   7   4      116.93      105.27      5.71 o 
  -9   7   4      124.45      132.24      5.22 o 
  -8   7   4       39.99       37.07      3.21 o 
  -7   7   4      822.36      787.05     15.24 o 
  -6   7   4      776.35      783.98     12.22 o 
  -5   7   4       18.53       23.02      2.35 o 
  -4   7   4       52.27       53.01      3.86 o 
  -3   7   4     2075.77     2059.64     31.51 o 
  -2   7   4        2.13        0.48      2.34 o 
  -1   7   4      269.51      260.58     16.65 o 
   0   7   4       22.84       25.36      3.52 o 
   1   7   4       18.84       20.93      3.57 o 
   2   7   4        6.96        5.58      5.50 o 
   3   7   4      320.40      327.88     12.86 o 
   4   7   4       37.01       40.06      9.52 o 
 -12   8   4      138.81      119.91     18.31 o 
 -11   8   4      165.39      175.30      7.89 o 
 -10   8   4      464.29      453.20     12.09 o 
  -9   8   4       37.87       36.74      3.58 o 
  -8   8   4      365.91      361.64      8.65 o 
  -7   8   4      921.90      875.90     19.60 o 
  -6   8   4        4.60        8.77      2.77 o 
  -5   8   4      946.96      917.18     18.39 o 
  -4   8   4      256.08      282.88      8.44 o 
  -3   8   4        1.41        4.98      3.11 o 
  -2   8   4      515.85      518.61     10.95 o 
  -1   8   4      136.25      127.37     10.98 o 
   0   8   4      628.28      648.18     15.09 o 
   1   8   4      123.47      130.83      7.54 o 
   2   8   4       37.16       39.31      6.46 o 
   3   8   4      244.66      272.60     22.60 o 
 -11   9   4       39.41       39.37      6.58 o 
 -10   9   4       37.80       43.55      4.41 o 
  -9   9   4      136.48      138.63      5.71 o 
  -8   9   4        0.65       -2.02      3.04 o 
  -7   9   4      111.92      118.32      5.92 o 
  -6   9   4      207.81      203.81      8.92 o 
  -5   9   4       27.64       28.86      3.98 o 
  -4   9   4      190.13      203.57     18.02 o 
  -3   9   4        2.77        1.64      3.41 o 
  -2   9   4       80.26       73.74      5.87 o 
  -1   9   4      218.09      228.10     10.82 o 
   0   9   4      136.21      139.25     10.43 o 
   1   9   4       31.14       29.95      4.67 o 
   2   9   4      184.32      182.80     10.71 o 
 -10  10   4       26.09       22.51      3.91 o 
  -9  10   4       47.70       45.47      4.26 o 
  -8  10   4      100.06       97.32      5.83 o 
  -7  10   4       22.86       24.21      4.28 o 
  -6  10   4      180.06      165.77      7.82 o 
  -5  10   4      161.11      169.09     12.10 o 
  -4  10   4       37.46       34.01      5.84 o 
  -3  10   4      249.66      272.87     10.68 o 
  -2  10   4       98.90      104.98     10.45 o 
  -1  10   4       82.10       72.05      6.68 o 
   0  10   4      274.11      314.51      9.95 o 
  -9  11   4        5.50        0.93      4.24 o 
  -8  11   4       83.22       91.14      5.93 o 
  -7  11   4       94.37       91.32      5.92 o 
  -6  11   4      139.68      139.31     12.54 o 
  -5  11   4      136.01      148.38     15.88 o 
  -4  11   4       96.90       99.57      6.17 o 
  -3  11   4       45.23       52.19      6.34 o 
  -2  11   4      126.35      124.42      7.84 o 
   1 -13   5        9.97       13.58      4.03 o 
   2 -13   5       50.88       48.59      4.44 o 
   3 -13   5       13.50       18.21      5.51 o 
   4 -13   5      254.83      286.16     16.73 o 
   5 -13   5      121.00      113.11      6.89 o 
   6 -13   5       69.73       91.12      6.59 o 
   7 -13   5       20.21       20.37      5.08 o 
  -2 -12   5      136.58      160.25      9.01 o 
  -1 -12   5        1.51        3.48      7.03 o 
   0 -12   5      284.93      310.12     25.49 o 
   1 -12   5       20.47       24.65      3.96 o 
   2 -12   5      262.07      286.29      8.38 o 
   3 -12   5      144.25      138.86     10.15 o 
   4 -12   5       17.18       17.09      4.49 o 
   5 -12   5      316.78      337.22     13.79 o 
   6 -12   5      187.19      177.92      8.02 o 
   7 -12   5        1.79       10.14      4.50 o 
   8 -12   5       70.27       75.05      5.93 o 
   9 -12   5      168.06      177.01     13.46 o 
  -3 -11   5       76.84       94.22      5.81 o 
  -2 -11   5       11.67       25.18      7.27 o 
  -1 -11   5      132.01      143.17      5.76 o 
   0 -11   5       20.28       14.77      3.56 o 
   1 -11   5      446.72      438.98     19.33 o 
   2 -11   5        1.43       -0.96      2.84 o 
   3 -11   5      122.76      106.33     16.57 o 
   4 -11   5      484.80      476.51     14.38 o 
   5 -11   5       71.86       70.07      5.30 o 
   6 -11   5      221.55      215.12      8.43 o 
   7 -11   5      272.99      379.00     10.84 o 
   8 -11   5       81.39      105.50      7.93 o 
   9 -11   5      361.86      384.50     31.15 o 
  10 -11   5      159.20      166.88     12.23 o 
  -5 -10   5        8.97       12.34      5.79 o 
  -4 -10   5      146.74      156.15      9.36 o 
  -3 -10   5      122.25      126.60      6.10 o 
  -2 -10   5      173.70      171.57      6.12 o 
  -1 -10   5      331.04      343.82     11.28 o 
   0 -10   5      519.95      517.73     19.99 o 
   1 -10   5       10.61       16.54      4.40 o 
   2 -10   5      435.73      420.43      9.73 o 
   3 -10   5      205.31      183.03      8.47 o 
   4 -10   5      126.95      123.80      8.56 o 
   5 -10   5      390.02      373.72     10.15 o 
   6 -10   5        0.59       -0.18      3.37 o 
   7 -10   5      163.48      179.95      8.22 o 
   8 -10   5      382.95      394.44     12.24 o 
   9 -10   5        1.62        2.98      4.29 o 
  10 -10   5       11.74        7.02      4.70 o 
  -6  -9   5       92.29       93.23      7.81 o 
  -5  -9   5      201.55      198.44     10.69 o 
  -4  -9   5       21.11       16.99      3.89 o 
  -3  -9   5      220.20      219.86      7.67 o 
  -2  -9   5      132.22      136.54      5.10 o 
  -1  -9   5        5.73        3.98      2.42 o 
   0  -9   5      314.11      333.85     10.39 o 
   1  -9   5       19.28       15.49      2.30 o 
   2  -9   5      892.06      866.08     16.50 o 
   3  -9   5      257.38      251.31      7.02 o 
   4  -9   5      259.21      241.09      6.95 o 
   5  -9   5       71.02       81.49      3.44 o 
   6  -9   5      541.21      498.85     10.18 o 
   7  -9   5      155.31      151.22      5.64 o 
   8  -9   5      490.56      500.45     13.81 o 
   9  -9   5      196.05      200.77     14.69 o 
  10  -9   5       31.44       39.85      5.16 o 
  11  -9   5       29.35       25.99      6.30 o 
  -7  -8   5      422.42      468.51     24.05 o 
  -6  -8   5       11.34       16.04      5.44 o 
  -5  -8   5      115.79      120.36     16.65 o 
  -4  -8   5      427.35      411.12     10.38 o 
  -3  -8   5       76.48       84.23      3.90 o 
  -2  -8   5      859.11      823.80     13.94 o 
  -1  -8   5     1240.40     1185.33     31.38 o 
   0  -8   5      636.21      601.84      8.36 o 
   1  -8   5      215.05      238.29      6.25 o 
   2  -8   5     2541.66     2413.17     31.94 o 
   3  -8   5      297.32      296.10      5.61 o 
   4  -8   5     4205.65     4139.98     59.61 o 
   5  -8   5      245.66      245.47      5.43 o 
   6  -8   5      428.79      411.16      8.66 o 
   7  -8   5      460.79      433.81     10.92 o 
   8  -8   5        0.57        6.02      3.70 o 
   9  -8   5      143.39      142.37      7.05 o 
  10  -8   5      193.46      179.08      8.53 o 
  11  -8   5       67.66       77.63      7.53 o 
  -8  -7   5        5.32        4.40      5.66 o 
  -7  -7   5        4.10        3.76      4.09 o 
  -6  -7   5      259.02      256.77     12.55 o 
  -5  -7   5      134.26      119.54      7.07 o 
  -4  -7   5        5.85        4.17      2.34 o 
  -3  -7   5      228.68      220.74      5.76 o 
  -2  -7   5       29.68       37.82      2.02 o 
  -1  -7   5      670.21      649.56      8.17 o 
   0  -7   5       26.27       24.62      1.49 o 
   1  -7   5       91.39       86.53      2.44 o 
   2  -7   5      561.22      532.69      6.80 o 
   3  -7   5      437.44      448.25      6.47 o 
   4  -7   5       32.02       28.93      1.92 o 
   5  -7   5      769.43      731.89      9.23 o 
   6  -7   5        6.86        6.12      2.27 o 
   7  -7   5       10.55       18.92      3.48 o 
   8  -7   5      390.73      399.10     10.63 o 
   9  -7   5        0.46        1.58      2.53 o 
  10  -7   5      263.46      271.15      8.01 o 
  11  -7   5      193.42      200.54      8.54 o 
  -9  -6   5       24.26       30.20      6.59 o 
  -8  -6   5      326.53      344.75     10.78 o 
  -7  -6   5      185.84      186.96     11.21 o 
  -6  -6   5      663.89      653.08     33.88 o 
  -5  -6   5      473.03      459.69      8.13 o 
  -4  -6   5      276.69      260.66      5.02 o 
  -3  -6   5     1104.24     1019.30     13.07 o 
  -2  -6   5      592.17      580.02      7.24 o 
  -1  -6   5        3.19        7.16      1.45 o 
   0  -6   5     1791.26     1813.50     20.09 o 
   1  -6   5     2124.24     2028.57     23.95 o 
   2  -6   5      747.47      775.80      9.93 o 
   3  -6   5      476.49      449.57      5.40 o 
   4  -6   5      355.96      357.62      4.58 o 
   5  -6   5      398.11      408.00      5.74 o 
   6  -6   5     1172.26     1173.49     17.10 o 
   7  -6   5       10.45        5.33      2.61 o 
   8  -6   5      350.26      322.89      9.25 o 
   9  -6   5      438.94      447.23     13.05 o 
  10  -6   5      334.98      348.57      9.02 o 
  11  -6   5      436.58      419.08     18.60 o 
  -9  -5   5      110.03      114.84      6.60 o 
  -8  -5   5        1.14       -2.86      3.68 o 
  -7  -5   5      224.82      228.12      8.25 o 
  -6  -5   5      262.98      247.93      6.61 o 
  -5  -5   5       46.12       55.87      2.39 o 
  -4  -5   5     1489.87     1444.31     18.21 o 
  -3  -5   5      247.54      225.01      3.17 o 
  -2  -5   5      574.26      548.67      6.24 o 
  -1  -5   5     2527.80     2570.23     26.07 o 
   0  -5   5      404.79      467.87      5.73 o 
   1  -5   5     1772.72     1692.15     16.48 o 
   2  -5   5     1855.86     1993.50     17.47 o 
   3  -5   5      534.96      566.48      5.47 o 
   4  -5   5      566.16      535.45      5.15 o 
   5  -5   5      486.40      478.31      4.99 o 
   6  -5   5       38.62       42.40      2.62 o 
   7  -5   5     1373.44     1334.93     25.95 o 
   8  -5   5        6.92        4.02      2.69 o 
   9  -5   5      189.59      179.11      7.52 o 
  10  -5   5       79.89       70.22      5.40 o 
  11  -5   5      100.93      100.07     13.68 o 
 -10  -4   5        2.36        6.57      5.49 o 
  -9  -4   5      198.52      203.39      8.49 o 
  -8  -4   5      186.18      192.63      7.96 o 
  -7  -4   5       64.70       65.14      4.46 o 
  -6  -4   5      402.98      382.30      8.01 o 
  -5  -4   5      301.34      305.19      4.39 o 
  -4  -4   5      567.12      545.70      5.52 o 
  -3  -4   5     1394.39     1360.05     12.26 o 
  -2  -4   5      698.12      825.34      8.35 o 
  -1  -4   5      257.67      196.54      2.66 o 
   0  -4   5      908.64      881.09      8.81 o 
   1  -4   5      117.29      141.65      1.84 o 
   2  -4   5     1973.36     1988.99     15.97 o 
   3  -4   5      841.27      832.42      7.65 o 
   4  -4   5      141.81      139.29      2.22 o 
   5  -4   5     2194.57     2181.29     20.29 o 
   6  -4   5      192.03      179.91      5.02 o 
   7  -4   5      668.10      660.12     13.96 o 
   8  -4   5      724.21      721.75     15.82 o 
   9  -4   5       15.46       13.75      3.80 o 
  10  -4   5      161.92      156.03      7.62 o 
  11  -4   5      343.48      332.64     18.07 o 
 -11  -3   5      144.13      159.48     16.22 o 
 -10  -3   5       76.32       79.26      7.38 o 
  -9  -3   5        2.24        2.89      4.62 o 
  -8  -3   5      716.59      712.47     21.14 o 
  -7  -3   5      111.63      120.69      5.73 o 
  -6  -3   5      869.38      847.01      9.13 o 
  -5  -3   5      720.13      718.41      6.60 o 
  -4  -3   5       83.73       74.76      1.67 o 
  -3  -3   5      382.43      355.21      4.66 o 
  -2  -3   5     3957.88     4105.28     48.23 o 
  -1  -3   5      962.90     1017.76     12.54 o 
   0  -3   5     1787.21     1913.09     17.26 o 
   1  -3   5     2916.05     3103.59     27.77 o 
   2  -3   5      551.13      604.91      5.97 o 
   3  -3   5      637.43      614.98      5.62 o 
   4  -3   5     1026.95     1042.31      9.57 o 
   5  -3   5       45.75       44.51      1.45 o 
   6  -3   5       33.32       35.77      2.62 o 
   7  -3   5      395.94      384.25      9.51 o 
   8  -3   5       53.88       56.36      3.63 o 
   9  -3   5     1057.29     1058.89     35.08 o 
  10  -3   5        1.03        2.22      7.07 o 
 -11  -2   5       32.95       24.19      6.11 o 
 -10  -2   5       60.24       71.75      7.93 o 
  -9  -2   5      916.48      923.01     27.29 o 
  -8  -2   5      106.71      109.28      5.59 o 
  -7  -2   5      127.12      129.56      4.53 o 
  -6  -2   5      867.78      845.72      7.94 o 
  -5  -2   5       27.46       34.10      1.08 o 
  -4  -2   5     1365.00     1317.89     12.36 o 
  -3  -2   5      344.29      325.97      5.55 o 
  -2  -2   5      994.44     1070.29     13.10 o 
  -1  -2   5     4055.93     4453.78     44.73 o 
   0  -2   5      564.66      664.19      6.03 o 
   1  -2   5      107.46       93.64      1.55 o 
   2  -2   5      806.79      773.70      7.79 o 
   3  -2   5        9.61        9.60      0.75 o 
   4  -2   5     2470.88     2524.19     23.34 o 
   5  -2   5       94.32       90.96      2.21 o 
   6  -2   5     1650.19     1617.73     30.14 o 
   7  -2   5      624.49      619.29     11.69 o 
   8  -2   5      230.37      235.84      7.86 o 
   9  -2   5       45.95       42.90      4.57 o 
  10  -2   5      385.23      402.68     19.88 o 
 -12  -1   5       65.65       78.95      7.96 o 
 -11  -1   5      164.60      170.54      9.99 o 
 -10  -1   5        5.95        7.01      3.78 o 
  -9  -1   5      493.72      481.21     13.97 o 
  -8  -1   5       48.85       57.45      4.19 o 
  -7  -1   5       73.61       71.07      2.39 o 
  -6  -1   5     1662.70     1658.21     16.45 o 
  -5  -1   5      732.21      760.60      7.42 o 
  -4  -1   5      743.21      740.66      7.54 o 
  -3  -1   5     4639.86     4940.34     57.49 o 
  -2  -1   5     1188.50     1291.88     12.55 o 
  -1  -1   5       68.17       56.65      2.66 o 
   0  -1   5     3399.93     3739.83     37.25 o 
   1  -1   5      147.64      169.23      2.41 o 
   2  -1   5      832.12      833.89      8.47 o 
   3  -1   5     1216.93     1233.60     12.27 o 
   4  -1   5      227.09      239.91      3.49 o 
   5  -1   5     1948.91     2035.41     28.05 o 
   6  -1   5      899.57      825.86     16.92 o 
   7  -1   5      149.46      130.20     10.90 o 
   8  -1   5      601.87      568.86     16.20 o 
   9  -1   5       81.12       88.25      5.83 o 
  10  -1   5       39.92       50.44      8.86 o 
 -12   0   5        7.59        1.61      5.29 o 
 -11   0   5      145.14      168.76      8.20 o 
 -10   0   5      266.82      275.41      9.79 o 
  -9   0   5        9.43        8.36      3.29 o 
  -8   0   5      377.37      376.27      6.97 o 
  -7   0   5     1634.54     1645.99     15.57 o 
  -6   0   5      258.80      277.29      3.31 o 
  -5   0   5      603.24      596.23      6.01 o 
  -4   0   5      461.07      495.00      6.38 o 
  -3   0   5      167.85      201.35      6.66 o 
  -2   0   5     1217.80     1312.77     12.82 o 
  -1   0   5      766.53      796.50      8.48 o 
   0   0   5       36.72       34.19      1.13 o 
   1   0   5     1369.99     1368.08     16.27 o 
   2   0   5      455.73      477.71      5.95 o 
   3   0   5     1666.04     1741.66     17.08 o 
   4   0   5      292.81      286.43      4.32 o 
   5   0   5       11.25        3.37      3.40 o 
   6   0   5      114.15      118.70      5.73 o 
   7   0   5      731.73      686.47     15.42 o 
   8   0   5        5.07        3.00      3.75 o 
   9   0   5      180.78      187.12     10.19 o 
 -12   1   5      191.06      195.35     11.03 o 
 -11   1   5       29.14       29.16      4.63 o 
 -10   1   5      105.19      113.04      6.03 o 
  -9   1   5      127.93      125.92     10.95 o 
  -8   1   5        0.21        2.08      1.51 o 
  -7   1   5      397.67      396.34      4.75 o 
  -6   1   5     1984.63     2099.50     19.52 o 
  -5   1   5      208.46      223.34      2.89 o 
  -4   1   5     1568.06     1572.56     15.37 o 
  -3   1   5       80.82       64.00      1.51 o 
  -2   1   5      131.35      184.44      2.64 o 
  -1   1   5     1865.97     1918.52     20.89 o 
   0   1   5        5.95        5.34      0.83 o 
   1   1   5     2076.87     2228.68     24.30 o 
   2   1   5     4129.95     4318.01     46.30 o 
   3   1   5      344.01      371.77      5.55 o 
   4   1   5      228.24      210.68     21.88 o 
   5   1   5      767.95      740.12     15.74 o 
   6   1   5       14.33        9.52      3.47 o 
   7   1   5     1137.12     1094.48     22.50 o 
   8   1   5      116.54      109.51      6.47 o 
   9   1   5        9.34       10.98      5.72 o 
 -12   2   5       31.46       27.22      4.64 o 
 -11   2   5      612.00      602.53     23.88 o 
 -10   2   5       44.97       35.45      4.22 o 
  -9   2   5      896.72      896.04     15.71 o 
  -8   2   5     1013.04      982.87     11.91 o 
  -7   2   5       38.80       47.46      1.40 o 
  -6   2   5      819.15      801.28      8.01 o 
  -5   2   5      800.63      771.76      8.51 o 
  -4   2   5        0.71        2.13      0.79 o 
  -3   2   5     5152.63     5313.55     55.69 o 
  -2   2   5     2155.55     2290.97     23.51 o 
  -1   2   5      756.42      813.69      9.50 o 
   0   2   5      469.02      452.17      5.81 o 
   1   2   5      299.62      296.71      4.70 o 
   2   2   5       46.11       43.78      2.02 o 
   3   2   5      619.37      620.92     10.56 o 
   4   2   5       38.70       36.41      7.55 o 
   5   2   5      419.02      398.48     13.39 o 
   6   2   5      301.31      265.50      8.82 o 
   7   2   5       88.35       94.84      6.14 o 
   8   2   5      198.40      200.55     10.74 o 
 -12   3   5       24.10       27.79      4.61 o 
 -11   3   5        6.68       10.21      4.00 o 
 -10   3   5      329.86      333.86      9.93 o 
  -9   3   5      280.27      270.87      6.09 o 
  -8   3   5      297.97      272.14      5.03 o 
  -7   3   5     1254.07     1286.34     13.18 o 
  -6   3   5       84.10       93.78      2.15 o 
  -5   3   5      160.38      152.21      2.47 o 
  -4   3   5      338.25      350.10      4.09 o 
  -3   3   5        1.19        2.65      0.86 o 
  -2   3   5      126.56      103.47      2.35 o 
  -1   3   5       50.10       41.35      2.24 o 
   0   3   5      398.09      420.51      6.80 o 
   1   3   5     2016.93     2109.76     27.83 o 
   2   3   5       69.91       62.37      2.88 o 
   3   3   5      221.19      219.57      6.06 o 
   4   3   5     1206.16     1156.51     33.85 o 
   5   3   5        1.64       -0.89      3.52 o 
   6   3   5      543.59      536.37     26.20 o 
   7   3   5      210.54      222.99      9.01 o 
 -13   4   5       87.18       82.28      6.99 o 
 -12   4   5      175.95      179.26      8.15 o 
 -11   4   5       25.51       29.17      4.45 o 
 -10   4   5       98.11      115.61      5.13 o 
  -9   4   5     1144.43     1071.41     24.71 o 
  -8   4   5       21.12       20.37      2.03 o 
  -7   4   5      201.05      207.41      3.51 o 
  -6   4   5      352.14      339.30      5.06 o 
  -5   4   5        0.53        0.33      1.02 o 
  -4   4   5     1821.56     1919.00     20.28 o 
  -3   4   5     2205.46     2182.80     22.89 o 
  -2   4   5      163.69      183.13      3.77 o 
  -1   4   5     1053.20     1013.69     14.30 o 
   0   4   5      529.96      523.66      8.36 o 
   1   4   5      382.54      376.80      7.49 o 
   2   4   5     1186.96     1127.48     17.98 o 
   3   4   5       13.59       13.67      4.37 o 
   4   4   5      123.13      123.28      7.74 o 
   5   4   5      581.44      541.72     13.62 o 
   6   4   5       39.61       41.74      5.71 o 
   7   4   5       31.71       26.20      6.56 o 
 -12   5   5       21.57       30.48      5.47 o 
 -11   5   5      254.63      259.85      9.43 o 
 -10   5   5       12.49       12.20      3.32 o 
  -9   5   5       11.09       12.83      2.55 o 
  -8   5   5     1048.81     1068.76     17.66 o 
  -7   5   5       88.34       79.26      3.06 o 
  -6   5   5      346.73      349.79      9.08 o 
  -5   5   5      267.48      255.61      7.16 o 
  -4   5   5      158.98      168.20      3.61 o 
  -3   5   5      498.77      475.11      7.16 o 
  -2   5   5      185.01      186.38      4.13 o 
  -1   5   5      209.29      211.92      5.38 o 
   0   5   5      727.90      759.82     15.01 o 
   1   5   5       94.44       96.09      4.66 o 
   2   5   5      221.75      206.28      7.97 o 
   3   5   5      528.37      498.18     15.18 o 
   4   5   5      106.29      110.82     18.28 o 
   5   5   5      153.27      151.97      7.68 o 
   6   5   5      108.14      100.61      8.49 o 
 -12   6   5      119.48      144.01      9.06 o 
 -11   6   5      166.57      159.28     11.16 o 
 -10   6   5      467.79      453.44     11.64 o 
  -9   6   5       23.07       23.80      2.96 o 
  -8   6   5       73.52       75.81      3.87 o 
  -7   6   5      241.08      240.62      5.53 o 
  -6   6   5       63.25       58.42      2.91 o 
  -5   6   5      880.03      903.90     13.52 o 
  -4   6   5      410.88      406.57      7.24 o 
  -3   6   5      165.13      164.64      5.41 o 
  -2   6   5       23.92       23.86      3.03 o 
  -1   6   5      570.63      589.25     12.55 o 
   0   6   5      148.97      152.65      6.10 o 
   1   6   5     1127.32     1125.29     27.63 o 
   2   6   5       40.24       41.52      4.48 o 
   3   6   5      315.66      295.96     13.94 o 
   4   6   5      173.39      172.55     10.25 o 
   5   6   5       61.10       58.05      7.47 o 
 -12   7   5      119.86      126.99      8.03 o 
 -11   7   5       24.93       25.69      4.58 o 
 -10   7   5        2.28       -1.44      4.21 o 
  -9   7   5      488.72      502.10     10.42 o 
  -8   7   5      458.17      449.74     10.25 o 
  -7   7   5        7.52        7.48      3.26 o 
  -6   7   5     1582.35     1560.31     25.04 o 
  -5   7   5        3.82        5.24      4.34 o 
  -4   7   5      299.20      311.32      8.55 o 
  -3   7   5      520.97      526.53     10.19 o 
  -2   7   5       11.75       10.19      3.14 o 
  -1   7   5     1027.59     1027.49     27.56 o 
   0   7   5      566.95      543.12     40.01 o 
   1   7   5      143.63      138.46      7.01 o 
   2   7   5      276.67      286.76     12.05 o 
   3   7   5       78.68       78.58     16.57 o 
   4   7   5       30.32       26.50      6.65 o 
 -12   8   5       20.85       20.69      6.72 o 
 -11   8   5      239.53      224.50      9.92 o 
 -10   8   5      373.91      380.19      9.23 o 
  -9   8   5      149.89      161.75      6.20 o 
  -8   8   5       11.58       12.07      3.21 o 
  -7   8   5      150.67      138.08      6.59 o 
  -6   8   5       26.94       29.51      4.12 o 
  -5   8   5       79.56       88.88      5.06 o 
  -4   8   5       43.67       44.22      4.21 o 
  -3   8   5      109.31      116.75      5.70 o 
  -2   8   5      127.25      131.60      6.10 o 
  -1   8   5        3.06        6.68      3.56 o 
   0   8   5      278.46      295.70     10.70 o 
   1   8   5       25.19       23.32      4.29 o 
   2   8   5       35.51       43.57      7.02 o 
 -11   9   5        7.42        5.17      4.52 o 
 -10   9   5       81.61       90.09      5.05 o 
  -9   9   5      141.52      137.22      5.81 o 
  -8   9   5       78.06       79.26      5.41 o 
  -7   9   5      715.53      666.76     16.22 o 
  -6   9   5        5.19        4.84      5.75 o 
  -5   9   5      113.88      112.64      5.87 o 
  -4   9   5      773.76      752.29     41.32 o 
  -3   9   5        8.51        8.71      4.68 o 
  -2   9   5      271.02      266.52     27.15 o 
  -1   9   5      196.05      204.93     15.92 o 
   0   9   5       57.57       52.27      6.35 o 
   1   9   5       16.00       20.59      6.23 o 
 -10  10   5        0.16        3.45      4.07 o 
  -9  10   5       16.47       21.96      4.54 o 
  -8  10   5      149.75      152.78      7.13 o 
  -7  10   5       51.41       51.17      5.04 o 
  -6  10   5      338.04      326.86     10.01 o 
  -5  10   5       18.76       14.22      4.22 o 
  -4  10   5       18.79       19.12      4.32 o 
  -3  10   5      194.73      204.76      9.97 o 
  -2  10   5        0.42       -0.20      4.54 o 
  -1  10   5      187.78      203.95     10.40 o 
  -7  11   5        8.61       12.34      4.69 o 
  -6  11   5        5.34        1.61      4.38 o 
  -5  11   5      142.07      156.63     17.10 o 
  -4  11   5        9.57        7.66      4.41 o 
   0 -13   6       41.86       48.21      5.40 o 
   1 -13   6       86.77       82.95      8.61 o 
   2 -13   6      123.90      134.55      8.17 o 
   3 -13   6      101.89      115.99      7.93 o 
   4 -13   6       91.89       98.89     10.42 o 
   5 -13   6      198.97      214.59     14.43 o 
   6 -13   6       30.55       48.40     13.08 o 
   7 -13   6      242.45      271.53     10.18 o 
  -2 -12   6        4.82       -2.67      4.50 o 
  -1 -12   6       57.76       46.02      4.98 o 
   0 -12   6      167.29      174.29      8.32 o 
   1 -12   6        7.23       -2.58      3.61 o 
   2 -12   6      201.94      209.47     13.59 o 
   3 -12   6      201.25      197.04      9.71 o 
   4 -12   6      173.05      194.01      9.85 o 
   5 -12   6       64.50       64.99      8.95 o 
   6 -12   6       40.98       39.11      5.04 o 
   7 -12   6       31.39       49.60      9.96 o 
   8 -12   6      245.17      254.09     13.19 o 
   9 -12   6      165.65      189.00     15.46 o 
  -3 -11   6      453.19      506.50     12.65 o 
  -2 -11   6      582.57      629.91     14.17 o 
  -1 -11   6        1.32       -0.97      3.65 o 
   0 -11   6       46.31       50.22      4.03 o 
   1 -11   6      306.88      304.53      8.19 o 
   2 -11   6        0.31       -2.90      4.06 o 
   3 -11   6      133.74      127.70      7.59 o 
   4 -11   6      107.80       94.97      6.73 o 
   5 -11   6       43.87       50.91      4.91 o 
   6 -11   6      503.41      493.06     20.08 o 
   7 -11   6       19.47       15.47      4.24 o 
   8 -11   6       45.58       48.02     11.78 o 
   9 -11   6       37.01       50.43     15.44 o 
  -5 -10   6       53.51       61.03      7.12 o 
  -4 -10   6       99.75       92.73      8.73 o 
  -3 -10   6       89.58       86.11      5.16 o 
  -2 -10   6       44.81       39.31      3.99 o 
  -1 -10   6      258.06      260.28      9.91 o 
   0 -10   6       27.17       22.79      2.79 o 
   1 -10   6      201.08      186.46      7.89 o 
   2 -10   6      610.65      584.44     28.61 o 
   3 -10   6       24.21       23.24      4.41 o 
   4 -10   6      266.34      279.99     10.05 o 
   5 -10   6      165.53      161.42      6.92 o 
   6 -10   6       96.43       85.57      5.25 o 
   7 -10   6      191.21      192.96      7.79 o 
   8 -10   6       57.59       70.79      7.03 o 
   9 -10   6      111.37      127.03      6.99 o 
  10 -10   6      247.18      234.03     13.30 o 
  -6  -9   6      129.39      127.93      8.76 o 
  -5  -9   6      122.75      114.57      7.83 o 
  -4  -9   6       66.22       65.34      7.99 o 
  -3  -9   6      162.85      161.63      6.70 o 
  -2  -9   6      216.14      187.14      6.67 o 
  -1  -9   6      113.56      108.56     11.64 o 
   0  -9   6      725.30      685.76     12.63 o 
   1  -9   6       93.91       82.06      4.20 o 
   2  -9   6      353.02      338.50      9.94 o 
   3  -9   6      511.96      467.65     10.17 o 
   4  -9   6       25.26       30.32      5.70 o 
   5  -9   6     1106.64     1075.48     17.82 o 
   6  -9   6      521.93      504.76     10.33 o 
   7  -9   6       23.98       34.54      3.39 o 
   8  -9   6      594.36      613.82     15.01 o 
   9  -9   6      199.64      197.68      8.41 o 
  10  -9   6      181.84      208.40      9.58 o 
  -7  -8   6      131.33      134.52      8.97 o 
  -6  -8   6      150.49      164.61      9.56 o 
  -5  -8   6      454.69      450.74     14.50 o 
  -4  -8   6       31.17       24.17      3.50 o 
  -3  -8   6      480.32      419.73      9.94 o 
  -2  -8   6       70.19       71.07      3.33 o 
  -1  -8   6      560.53      541.95      9.75 o 
   0  -8   6      182.07      185.40      4.89 o 
   1  -8   6     1797.22     1811.76     21.96 o 
   2  -8   6      143.49      129.32      3.24 o 
   3  -8   6        8.34       13.19      2.48 o 
   4  -8   6       21.01       29.40      2.16 o 
   5  -8   6       86.43       84.27      3.33 o 
   6  -8   6       99.73      118.49      5.34 o 
   7  -8   6      313.04      331.84     11.02 o 
   8  -8   6       87.01       99.81      5.77 o 
   9  -8   6      148.26      158.03      7.40 o 
  10  -8   6       72.88       91.42      6.29 o 
  -8  -7   6       33.79       40.74      5.29 o 
  -7  -7   6      170.25      162.73      7.85 o 
  -6  -7   6      169.54      167.44      7.68 o 
  -5  -7   6        6.30        2.46      2.62 o 
  -4  -7   6     1469.87     1422.21     25.88 o 
  -3  -7   6     1059.60      974.60     18.36 o 
  -2  -7   6      216.30      215.41      5.84 o 
  -1  -7   6     1225.73     1174.09     14.71 o 
   0  -7   6      146.99      134.39      3.17 o 
   1  -7   6      414.11      415.20      6.05 o 
   2  -7   6      352.85      345.00      4.84 o 
   3  -7   6        0.55        1.40      1.14 o 
   4  -7   6     2211.45     2178.26     29.03 o 
   5  -7   6     1683.48     1594.70     22.32 o 
   6  -7   6       21.08       20.60      2.62 o 
   7  -7   6      672.36      654.52     14.69 o 
   8  -7   6      227.02      230.69      6.99 o 
   9  -7   6       20.16       18.96      3.65 o 
  10  -7   6      388.15      382.44     11.37 o 
  11  -7   6       15.31       16.93      4.86 o 
  -9  -6   6      103.97      105.59      8.27 o 
  -8  -6   6      246.20      267.16     10.01 o 
  -7  -6   6       14.44       17.30      4.02 o 
  -6  -6   6       98.76       98.31      5.36 o 
  -5  -6   6      862.77      828.18     26.13 o 
  -4  -6   6      115.74      128.28      4.06 o 
  -3  -6   6       94.91       88.26      3.41 o 
  -2  -6   6      425.26      405.39      5.34 o 
  -1  -6   6       29.24       21.75      1.28 o 
   0  -6   6      535.98      506.41      6.37 o 
   1  -6   6     1578.90     1586.78     17.28 o 
   2  -6   6      560.85      557.99      6.71 o 
   3  -6   6     1748.40     1715.59     16.91 o 
   4  -6   6        0.58        1.01      0.92 o 
   5  -6   6      252.35      271.40      3.79 o 
   6  -6   6     1223.84     1187.10     17.35 o 
   7  -6   6        0.98        4.98      2.74 o 
   8  -6   6      453.09      456.40      9.96 o 
   9  -6   6       99.44       96.97      4.97 o 
  10  -6   6       27.81       25.43      4.08 o 
  11  -6   6      119.89      139.37     11.31 o 
  -9  -5   6        5.78       10.87      5.52 o 
  -8  -5   6      157.66      158.02      7.57 o 
  -7  -5   6      656.44      631.50     17.41 o 
  -6  -5   6      120.45      114.01      4.69 o 
  -5  -5   6      494.62      491.89      7.41 o 
  -4  -5   6      204.23      212.26      9.41 o 
  -3  -5   6      100.64      111.44      2.20 o 
  -2  -5   6     1930.05     1875.53     20.41 o 
  -1  -5   6       21.93       28.26      1.29 o 
   0  -5   6     1719.17     1840.81     20.05 o 
   1  -5   6      708.12      705.14      6.94 o 
   2  -5   6      592.26      646.42      5.90 o 
   3  -5   6      758.63      773.74      6.71 o 
   4  -5   6     2712.16     2794.97     23.55 o 
   5  -5   6      166.54      172.23      2.86 o 
   6  -5   6        9.13        7.74      3.22 o 
   7  -5   6      138.89      160.43      6.58 o 
   8  -5   6        3.19       -0.70      3.85 o 
   9  -5   6      600.02      621.33     19.54 o 
  10  -5   6      351.24      351.93     10.82 o 
 -10  -4   6      107.43      117.60      8.64 o 
  -9  -4   6      485.11      465.39     39.64 o 
  -8  -4   6      193.79      184.96     10.72 o 
  -7  -4   6       65.51       69.32      5.79 o 
  -6  -4   6     1097.60     1088.54     16.00 o 
  -5  -4   6       33.10       32.44      2.01 o 
  -4  -4   6      294.75      293.43      4.69 o 
  -3  -4   6      730.32      725.73      9.42 o 
  -2  -4   6       65.47       89.84      1.97 o 
  -1  -4   6     3281.55     3366.46     33.60 o 
   0  -4   6     1005.61      981.00      8.46 o 
   1  -4   6      264.59      251.80      2.57 o 
   2  -4   6       61.58       41.51      1.45 o 
   3  -4   6       10.81        6.45      0.84 o 
   4  -4   6      121.22      120.51      2.18 o 
   5  -4   6     1724.77     1696.19     16.06 o 
   6  -4   6       50.50       61.14      5.74 o 
   7  -4   6      849.40      824.65     14.63 o 
   8  -4   6      349.78      343.40     12.14 o 
   9  -4   6       28.07       34.73      5.06 o 
  10  -4   6       43.29       38.69      8.69 o 
 -11  -3   6       55.00       61.54      7.58 o 
 -10  -3   6       42.78       55.36      6.76 o 
  -9  -3   6       57.44       61.62      6.43 o 
  -8  -3   6       22.45       26.97      4.88 o 
  -7  -3   6       30.06       32.30      4.56 o 
  -6  -3   6     1004.58     1023.23     13.31 o 
  -5  -3   6     1821.87     1886.64     23.21 o 
  -4  -3   6        0.78        0.35      1.10 o 
  -3  -3   6     1020.53     1025.42     12.85 o 
  -2  -3   6      543.58      541.65      7.27 o 
  -1  -3   6       98.46      130.07      3.15 o 
   0  -3   6     2753.46     2869.01     25.89 o 
   1  -3   6     1882.61     2116.90     19.26 o 
   2  -3   6     3519.61     3875.37     37.02 o 
   3  -3   6     2658.24     2805.15     27.07 o 
   4  -3   6       70.42       69.21      1.79 o 
   5  -3   6      211.70      210.54      3.17 o 
   6  -3   6      947.51      943.42     16.15 o 
   7  -3   6      132.04      124.28      5.02 o 
   8  -3   6      397.60      425.88     13.24 o 
   9  -3   6      158.40      164.03      9.24 o 
  10  -3   6       68.83       86.72     10.77 o 
 -11  -2   6      178.50      203.10     11.64 o 
 -10  -2   6      378.70      388.18     14.31 o 
  -9  -2   6      287.23      294.58     16.12 o 
  -8  -2   6       32.64       35.17      3.88 o 
  -7  -2   6     1543.49     1530.49     24.32 o 
  -6  -2   6      133.67      157.55      7.00 o 
  -5  -2   6       13.79       13.43      0.81 o 
  -4  -2   6     1008.74      965.75     12.16 o 
  -3  -2   6      346.13      396.25      5.62 o 
  -2  -2   6      227.86      177.23      2.71 o 
  -1  -2   6     1551.24     1657.84     14.47 o 
   0  -2   6       51.01       56.59      1.50 o 
   1  -2   6     1767.48     1797.10     17.25 o 
   2  -2   6      391.64      402.01      4.53 o 
   3  -2   6       93.81       81.10      1.68 o 
   4  -2   6     1872.92     1875.31     18.66 o 
   5  -2   6     1061.68     1054.59     13.79 o 
   6  -2   6       46.17       49.32      3.12 o 
   7  -2   6      793.07      751.99     19.71 o 
   8  -2   6       37.81       46.06      4.99 o 
   9  -2   6      127.10      125.13      6.54 o 
  10  -2   6      205.87      216.02     15.52 o 
 -12  -1   6       94.59       97.03      8.66 o 
 -11  -1   6      185.78      208.29     11.37 o 
 -10  -1   6       12.77       17.87      4.19 o 
  -9  -1   6     1053.82     1068.58     31.80 o 
  -8  -1   6       39.55       41.36      3.92 o 
  -7  -1   6     1084.41     1120.37     16.04 o 
  -6  -1   6       32.99       31.30      1.31 o 
  -5  -1   6      225.72      206.12      2.85 o 
  -4  -1   6      928.20      912.86     10.48 o 
  -3  -1   6     1010.19     1037.65     11.95 o 
  -2  -1   6     2543.72     3015.96     28.74 o 
  -1  -1   6     2131.44     2338.08     21.31 o 
   0  -1   6      509.82      515.88      5.80 o 
   1  -1   6       59.97       64.30      1.61 o 
   2  -1   6     2330.49     2453.44     23.63 o 
   3  -1   6       78.87       68.13      1.95 o 
   4  -1   6        3.80        3.37      1.05 o 
   5  -1   6       40.67       45.81      7.21 o 
   6  -1   6       41.22       41.10      3.83 o 
   7  -1   6      295.90      289.60     15.30 o 
   8  -1   6      385.33      373.54     21.96 o 
   9  -1   6        3.19        0.06      6.35 o 
 -12   0   6       54.00       58.07      7.79 o 
 -11   0   6      266.22      276.54     10.13 o 
 -10   0   6      525.73      510.46     13.13 o 
  -9   0   6       60.71       66.80      6.51 o 
  -8   0   6      365.32      344.96      9.47 o 
  -7   0   6      613.52      637.73      8.81 o 
  -6   0   6      360.07      363.51      4.10 o 
  -5   0   6     1265.24     1245.05     13.08 o 
  -4   0   6       84.43       88.35      1.72 o 
  -3   0   6     2169.30     2334.91     21.30 o 
  -2   0   6    12417.13    13952.38    141.73 o 
  -1   0   6       43.72       48.33      1.36 o 
   0   0   6     1699.39     1765.79     19.37 o 
   1   0   6      679.15      685.84      8.17 o 
   2   0   6        2.92        3.82      0.99 o 
   3   0   6     1414.67     1366.84     16.76 o 
   4   0   6     1205.75     1198.40     21.82 o 
   5   0   6     1294.97     1280.25     24.78 o 
   7   0   6       22.98       27.53      4.24 o 
   8   0   6      208.88      226.81      8.75 o 
   9   0   6      316.59      328.85     13.06 o 
 -12   1   6      112.53      118.77      8.56 o 
 -11   1   6       11.29       11.79      4.23 o 
 -10   1   6       57.74       63.26      5.08 o 
  -9   1   6       20.75       21.80      3.70 o 
  -8   1   6      139.02      140.89      4.81 o 
  -7   1   6      874.94      870.29      8.28 o 
  -6   1   6      328.17      326.82      3.99 o 
  -5   1   6      443.46      441.39      4.99 o 
  -4   1   6      814.40      827.21      8.53 o 
  -3   1   6      116.80      153.60      2.36 o 
  -2   1   6      158.82      240.70      3.29 o 
  -1   1   6      780.89      760.21      8.92 o 
   0   1   6      161.69      180.41      3.02 o 
   1   1   6      621.64      597.01      8.01 o 
   2   1   6      362.65      358.37      6.03 o 
   3   1   6       55.38       57.64      4.37 o 
   4   1   6     1600.81     1594.60     28.54 o 
   5   1   6       52.39       39.64      4.12 o 
   6   1   6       32.01       27.73      4.15 o 
   7   1   6      389.43      387.08     11.16 o 
   8   1   6      208.97      233.42     11.22 o 
 -12   2   6      222.40      235.57      9.37 o 
 -11   2   6      289.98      266.63     12.06 o 
 -10   2   6      142.11      144.77      6.93 o 
  -9   2   6      593.20      583.42     13.69 o 
  -8   2   6       13.77       17.21      1.78 o 
  -7   2   6      446.94      483.14      5.55 o 
  -6   2   6     1208.09     1218.62     12.30 o 
  -5   2   6      171.53      171.24      2.72 o 
  -4   2   6     1023.73     1057.99     10.78 o 
  -3   2   6     2155.83     2224.89     24.59 o 
  -2   2   6      461.74      509.40      6.46 o 
  -1   2   6     1164.17     1212.12     14.94 o 
   0   2   6     1102.62     1119.42     17.27 o 
   1   2   6      318.78      356.95      6.08 o 
   2   2   6      449.75      447.38      7.35 o 
   3   2   6      492.09      457.89      8.56 o 
   4   2   6      220.04      196.90      6.51 o 
   5   2   6      465.08      470.82     15.44 o 
   6   2   6      509.24      460.56     12.27 o 
   7   2   6      299.27      283.15      9.91 o 
   8   2   6      124.04      122.70      8.96 o 
 -12   3   6       49.84       47.01      5.29 o 
 -11   3   6       94.48       91.92      6.02 o 
 -10   3   6      312.02      341.58     17.57 o 
  -9   3   6        6.87        7.85      3.38 o 
  -8   3   6      450.27      473.52      7.83 o 
  -7   3   6     1810.72     1754.12     21.50 o 
  -6   3   6       14.06        9.77      1.26 o 
  -5   3   6      826.74      813.79      8.76 o 
  -4   3   6       41.24       62.85      1.76 o 
  -3   3   6      126.65      114.67      2.52 o 
  -2   3   6      802.69      848.76     15.88 o 
  -1   3   6       89.90       77.97      2.74 o 
   0   3   6      660.48      678.50     10.17 o 
   1   3   6     1661.09     1653.78     25.10 o 
   2   3   6       93.12       95.31      3.85 o 
   3   3   6      632.78      642.82     15.87 o 
   4   3   6       14.30        2.56      4.67 o 
   5   3   6       73.44       61.84      6.18 o 
   6   3   6      220.57      201.65      8.50 o 
   7   3   6       45.89       49.72      7.07 o 
 -12   4   6      179.23      187.53     10.13 o 
 -11   4   6       12.36        2.11      4.16 o 
 -10   4   6       61.76       71.26      6.08 o 
  -9   4   6      190.80      186.74      5.74 o 
  -8   4   6      260.82      269.33      5.63 o 
  -7   4   6      449.00      444.40      6.36 o 
  -6   4   6      101.71      110.32      3.02 o 
  -5   4   6       90.04       96.13      2.46 o 
  -4   4   6     3273.99     3426.72     38.04 o 
  -3   4   6      526.71      544.65      7.84 o 
  -2   4   6      656.35      656.94     10.01 o 
  -1   4   6      546.36      538.53      8.68 o 
   0   4   6       17.54       19.80      3.21 o 
   1   4   6       72.43       79.21      6.81 o 
   2   4   6      734.39      743.97     15.13 o 
   3   4   6       64.78       59.80      5.87 o 
   4   4   6      416.98      391.99     13.51 o 
   5   4   6      186.49      164.70      7.88 o 
   6   4   6       37.40       35.00      6.69 o 
 -12   5   6       50.62       59.92      6.52 o 
 -11   5   6      209.90      231.94     10.88 o 
 -10   5   6        5.22        7.60      4.53 o 
  -9   5   6      433.57      444.96     14.81 o 
  -8   5   6      435.93      448.81      9.21 o 
  -7   5   6       14.11       13.69      2.14 o 
  -6   5   6      674.68      702.12      9.15 o 
  -5   5   6       12.92        8.49      1.44 o 
  -4   5   6       53.82       55.49      2.43 o 
  -3   5   6      431.08      421.01      8.17 o 
  -2   5   6      475.79      477.05     10.47 o 
  -1   5   6       76.06       72.43      4.33 o 
   0   5   6      251.02      233.82      7.19 o 
   1   5   6       29.54       26.23      3.43 o 
   2   5   6      176.98      171.15     11.27 o 
   3   5   6      317.99      320.84     17.08 o 
   4   5   6        8.66        5.34      5.38 o 
   5   5   6      263.58      264.21     12.22 o 
 -12   6   6        4.65        3.83      5.20 o 
 -11   6   6       12.88        9.34      6.21 o 
 -10   6   6      465.74      465.23     12.17 o 
  -9   6   6       48.99       52.99      3.75 o 
  -8   6   6      275.29      272.91      7.22 o 
  -7   6   6      382.22      392.84      7.50 o 
  -6   6   6        2.23        1.60      2.42 o 
  -5   6   6      248.20      258.02      6.48 o 
  -4   6   6      822.84      855.48     14.57 o 
  -3   6   6      230.20      240.47      7.18 o 
  -2   6   6      525.95      501.91     11.25 o 
  -1   6   6      126.06      131.51      5.79 o 
   0   6   6      590.86      594.24     16.08 o 
   1   6   6      273.34      261.03      8.29 o 
   2   6   6       29.16       23.01     19.94 o 
   3   6   6      143.25      144.86      9.22 o 
   4   6   6      416.04      403.56     14.87 o 
 -12   7   6      113.88      135.46      8.45 o 
 -11   7   6       46.94       50.42      6.25 o 
 -10   7   6       90.26       90.59      4.76 o 
  -9   7   6      300.43      297.79      8.00 o 
  -8   7   6       62.81       72.46      4.21 o 
  -7   7   6      406.96      408.16      9.14 o 
  -6   7   6      338.58      331.24      9.30 o 
  -5   7   6       27.27       30.21      3.77 o 
  -4   7   6     1044.08     1031.94     17.33 o 
  -3   7   6       22.95       20.09      3.42 o 
  -2   7   6        9.40        3.54      3.16 o 
  -1   7   6      414.88      414.93     10.54 o 
   0   7   6      403.88      391.16     10.41 o 
   1   7   6       58.31       60.23      5.02 o 
   2   7   6      413.82      386.89     39.79 o 
   3   7   6       13.03       11.42      6.25 o 
 -11   8   6      229.12      226.67      9.59 o 
 -10   8   6       25.22       27.86      3.91 o 
  -9   8   6       47.28       53.42      5.15 o 
  -8   8   6      209.82      226.06      8.28 o 
  -7   8   6        1.63        0.66      3.59 o 
  -6   8   6       15.49       18.79      6.44 o 
  -5   8   6      116.67      119.19      7.54 o 
  -4   8   6        0.85        0.37      4.14 o 
  -3   8   6       80.68       90.99      6.59 o 
  -2   8   6      169.06      173.11     10.97 o 
  -1   8   6      123.24      124.00      8.04 o 
   0   8   6      196.76      203.65      8.08 o 
   1   8   6        1.28        3.93      3.90 o 
 -10   9   6      161.62      164.89      7.82 o 
  -9   9   6       14.12        9.44      4.20 o 
  -8   9   6      118.74      130.14      8.93 o 
  -7   9   6      231.25      236.04     12.00 o 
  -6   9   6        4.60        1.18      3.76 o 
  -5   9   6      323.28      336.44     28.59 o 
  -4   9   6       88.72       81.97      8.80 o 
  -3   9   6        6.75        7.01      5.21 o 
  -2   9   6      182.77      188.69     20.25 o 
  -1   9   6       66.36       69.78      5.54 o 
   0   9   6        8.21        3.41      4.49 o 
  -9  10   6       86.00       89.12      6.17 o 
  -8  10   6        5.90        2.61      4.17 o 
  -7  10   6        2.18        5.61      4.31 o 
  -6  10   6      199.37      223.14      8.82 o 
  -5  10   6        4.97        8.91      4.27 o 
  -4  10   6       86.37       93.64      7.52 o 
  -3  10   6       43.37       43.89      6.44 o 
   0 -13   7        5.45        8.50      6.84 o 
   1 -13   7      232.59      230.88     14.46 o 
   2 -13   7       44.09       59.61      8.66 o 
   3 -13   7       16.05       19.57      5.57 o 
   4 -13   7      136.99      143.52      8.72 o 
   5 -13   7      223.82      277.30     11.28 o 
   6 -13   7       64.29       75.75      6.35 o 
   7 -13   7      181.49      197.73      8.93 o 
  -2 -12   7        4.97        8.57      6.24 o 
  -1 -12   7      118.59      126.02      7.45 o 
   0 -12   7       24.63       14.69      6.50 o 
   1 -12   7      375.59      360.36     16.95 o 
   2 -12   7      109.37      105.36      7.24 o 
   3 -12   7       17.13        8.34      4.86 o 
   4 -12   7      140.84      134.49      8.15 o 
   5 -12   7      110.97      106.41      6.50 o 
   6 -12   7       24.29       37.99      5.80 o 
   7 -12   7      281.77      301.91     11.67 o 
   8 -12   7      322.65      358.88     14.71 o 
  -4 -11   7       59.43       69.25      7.71 o 
  -3 -11   7      176.05      185.83      7.93 o 
  -2 -11   7      238.40      246.52      8.30 o 
  -1 -11   7       14.73        8.24      3.94 o 
   0 -11   7       77.07       62.25      7.74 o 
   1 -11   7      178.28      180.57     17.96 o 
   2 -11   7       85.46       76.83      6.55 o 
   3 -11   7      586.13      576.86     16.06 o 
   4 -11   7       46.04       48.20      5.60 o 
   5 -11   7       23.48       26.85      4.42 o 
   6 -11   7      239.67      235.93      8.77 o 
   7 -11   7      122.37      127.31      6.66 o 
   8 -11   7       30.18       23.98      6.49 o 
   9 -11   7       68.97       64.26     10.68 o 
  -5 -10   7       13.47       13.90      5.77 o 
  -4 -10   7      102.89      105.16     11.60 o 
  -3 -10   7        4.19        8.09      3.56 o 
  -2 -10   7      449.86      430.20     10.49 o 
  -1 -10   7      114.98      116.89      5.28 o 
   0 -10   7      188.17      195.28     19.62 o 
   1 -10   7      197.76      184.97      8.33 o 
   2 -10   7      506.08      478.30     13.62 o 
   3 -10   7       31.00       29.91      9.26 o 
   4 -10   7      471.30      435.27     31.23 o 
   5 -10   7        3.63        0.87      3.52 o 
   6 -10   7      121.97      130.34      6.39 o 
   7 -10   7      299.91      304.21      9.38 o 
   8 -10   7       16.39       21.96      5.77 o 
   9 -10   7      144.35      151.45     12.48 o 
  -6  -9   7      127.92      146.70      8.97 o 
  -5  -9   7        0.96        6.55      5.22 o 
  -4  -9   7      410.55      437.29     11.00 o 
  -3  -9   7      256.62      259.93      8.56 o 
  -2  -9   7       31.58       28.17      3.31 o 
  -1  -9   7      424.23      405.42     22.51 o 
   0  -9   7      224.54      214.81     11.15 o 
   1  -9   7      367.59      370.28     12.82 o 
   2  -9   7      508.36      509.26     13.66 o 
   3  -9   7      448.52      435.16      9.63 o 
   4  -9   7       85.16       89.36      5.50 o 
   5  -9   7      678.02      665.29     12.13 o 
   6  -9   7       31.90       32.32      3.93 o 
   7  -9   7      221.91      237.54      6.97 o 
   8  -9   7      212.53      210.47      8.54 o 
   9  -9   7       52.59       46.65      5.23 o 
  10  -9   7      457.31      480.80     16.30 o 
  -7  -8   7       46.20       47.20      6.74 o 
  -6  -8   7       41.31       50.91      7.09 o 
  -5  -8   7      315.30      312.21      9.04 o 
  -4  -8   7        0.73        2.08      3.75 o 
  -3  -8   7      694.20      638.78     13.37 o 
  -2  -8   7      425.99      435.88     12.25 o 
  -1  -8   7       51.20       44.90      7.54 o 
   1  -8   7     2456.26     2386.18     40.81 o 
   2  -8   7        0.89        0.80      1.44 o 
   3  -8   7      365.82      367.99      7.12 o 
   4  -8   7        6.66        6.92      2.02 o 
   5  -8   7       63.02       71.21      3.14 o 
   6  -8   7      334.69      344.89      8.95 o 
   7  -8   7        1.49        1.92      3.63 o 
   8  -8   7       14.21       14.17      4.20 o 
   9  -8   7      182.57      178.41      8.17 o 
  10  -8   7        1.78       -4.10      8.45 o 
  -8  -7   7        5.78        8.31      5.57 o 
  -7  -7   7      150.67      128.02      8.40 o 
  -6  -7   7        6.88        4.65      3.78 o 
  -5  -7   7      139.64      132.88      6.77 o 
  -4  -7   7       32.64       42.50      3.52 o 
  -3  -7   7      315.50      271.53      9.07 o 
  -2  -7   7      103.94       98.92      6.53 o 
  -1  -7   7      875.39      836.35     12.04 o 
   0  -7   7      123.96      113.57      2.97 o 
   1  -7   7     2043.69     1996.76     21.99 o 
   2  -7   7       17.79       16.71      1.40 o 
   3  -7   7       27.19       31.96      1.62 o 
   4  -7   7      489.09      455.47      6.72 o 
   5  -7   7      590.58      575.04      9.35 o 
   6  -7   7      308.92      294.01      7.11 o 
   7  -7   7     1276.25     1288.11     21.90 o 
   8  -7   7        9.94       12.56      3.36 o 
   9  -7   7      330.12      337.12      8.92 o 
  10  -7   7      299.62      311.36     10.19 o 
  -9  -6   7      159.93      182.65     10.86 o 
  -8  -6   7      181.48      200.38     10.96 o 
  -7  -6   7      191.52      178.87      9.96 o 
  -6  -6   7      398.37      393.67     19.94 o 
  -5  -6   7       63.59       66.89      4.12 o 
  -4  -6   7     1346.26     1300.64     18.18 o 
  -3  -6   7     1745.15     1697.48     25.26 o 
  -2  -6   7        5.78        6.70      1.81 o 
  -1  -6   7      366.96      350.35      4.97 o 
   0  -6   7     1791.08     1742.23     19.20 o 
   1  -6   7        4.96        6.23      0.97 o 
   2  -6   7      177.42      174.02      2.54 o 
   3  -6   7      599.62      659.96      6.77 o 
   4  -6   7      335.65      340.50      4.14 o 
   5  -6   7      437.34      463.57      7.19 o 
   6  -6   7      238.34      232.72      6.39 o 
   7  -6   7       75.30       79.88      4.31 o 
   8  -6   7      267.51      281.56      7.76 o 
   9  -6   7        1.96        3.70      3.46 o 
  10  -6   7       57.33       66.89      5.57 o 
  -9  -5   7        6.97       10.08      5.57 o 
  -8  -5   7       80.24       83.08      7.20 o 
  -7  -5   7      115.66      117.31     16.82 o 
  -6  -5   7       69.76       70.67      3.01 o 
  -5  -5   7      800.87      788.53     12.05 o 
  -4  -5   7      416.87      415.08      7.04 o 
  -3  -5   7       33.77       31.07      2.00 o 
  -2  -5   7      517.24      529.92      7.90 o 
  -1  -5   7       50.70       56.80      1.40 o 
   0  -5   7      600.60      605.93      6.35 o 
   1  -5   7      799.10      833.77      8.11 o 
   2  -5   7        4.34       10.84      1.75 o 
   3  -5   7      772.20      730.53      7.04 o 
   4  -5   7      403.43      389.38      4.59 o 
   5  -5   7      133.42      133.47      3.26 o 
   6  -5   7      587.77      594.58     11.18 o 
   7  -5   7       76.98       75.82      4.92 o 
   8  -5   7       63.28       75.22      5.22 o 
   9  -5   7      817.74      844.56     26.45 o 
  10  -5   7        5.64        3.81      2.32 o 
 -10  -4   7      353.73      367.73     17.50 o 
  -9  -4   7       89.82       91.58      7.51 o 
  -8  -4   7      188.70      183.80     10.07 o 
  -7  -4   7      140.36      142.88      8.18 o 
  -6  -4   7      378.10      376.85      7.59 o 
  -5  -4   7       81.75       75.90      2.83 o 
  -4  -4   7     1588.55     1584.52     21.38 o 
  -3  -4   7       64.58       58.71      2.60 o 
  -2  -4   7      209.49      187.15      4.51 o 
  -1  -4   7     1268.26     1238.86     18.56 o 
   0  -4   7        0.63        1.44      0.78 o 
   1  -4   7      458.80      456.03      4.57 o 
   2  -4   7     1122.05     1108.09     10.63 o 
   3  -4   7       16.32       16.08      1.19 o 
   4  -4   7     2310.75     2384.25     23.51 o 
   5  -4   7     1007.68     1009.79     12.16 o 
   6  -4   7      302.74      309.28      7.21 o 
   7  -4   7      497.57      517.82     10.49 o 
   8  -4   7      301.21      290.10     11.37 o 
   9  -4   7       37.16       24.71      8.36 o 
  10  -4   7      275.31      281.69     16.96 o 
 -11  -3   7       85.21       89.31      8.41 o 
 -10  -3   7       63.95       59.73      6.96 o 
  -9  -3   7      615.52      613.18     36.14 o 
  -8  -3   7      833.74      835.89     35.86 o 
  -7  -3   7      446.95      456.40     10.43 o 
  -6  -3   7      251.06      250.18      6.95 o 
  -5  -3   7      674.83      671.41     13.59 o 
  -4  -3   7        9.02       14.08      1.76 o 
  -3  -3   7     1551.52     1616.39     24.41 o 
  -2  -3   7      351.33      392.13      7.10 o 
  -1  -3   7     1716.75     1878.76     19.15 o 
   0  -3   7      829.04      863.91      8.74 o 
   1  -3   7      305.25      350.41      4.32 o 
   2  -3   7      320.55      327.61      4.20 o 
   3  -3   7      453.09      489.19      5.29 o 
   4  -3   7       32.37       39.05      1.51 o 
   5  -3   7       15.78       16.83      2.37 o 
   6  -3   7      410.52      395.49     11.77 o 
   7  -3   7        2.20        5.92      3.22 o 
   8  -3   7      436.96      435.05     14.77 o 
   9  -3   7       15.90       18.11      5.69 o 
 -11  -2   7      284.69      312.98     13.69 o 
 -10  -2   7      114.54      119.48     12.65 o 
  -9  -2   7        3.15        4.27      6.93 o 
  -8  -2   7      101.13       97.24      6.54 o 
  -7  -2   7     1291.56     1315.94     21.35 o 
  -6  -2   7      253.02      266.29      6.87 o 
  -5  -2   7     2240.71     2281.98     33.93 o 
  -4  -2   7       26.25       29.25      1.95 o 
  -3  -2   7      380.99      425.59      6.17 o 
  -2  -2   7      941.46      936.91     11.00 o 
  -1  -2   7       27.15       41.28      1.24 o 
   0  -2   7      143.56      129.05      2.03 o 
   1  -2   7     1227.13     1230.91     12.17 o 
   2  -2   7       41.21       55.21      1.52 o 
   3  -2   7     1662.45     1707.89     17.95 o 
   4  -2   7     1626.23     1648.74     16.66 o 
   5  -2   7      238.57      234.44      7.16 o 
   6  -2   7      781.44      800.71     16.80 o 
   7  -2   7      259.63      247.08     11.34 o 
   8  -2   7       15.00        8.62      3.23 o 
   9  -2   7      155.40      159.25      9.16 o 
 -11  -1   7       59.55       73.46     11.74 o 
 -10  -1   7      196.00      192.19     10.60 o 
  -9  -1   7      284.68      288.61      9.54 o 
  -8  -1   7        0.91        0.07      3.98 o 
  -7  -1   7     1506.63     1510.75     21.24 o 
  -6  -1   7      733.33      752.76     12.46 o 
  -5  -1   7       29.11       39.19      1.56 o 
  -4  -1   7      264.86      272.14      4.40 o 
  -3  -1   7     3863.14     4143.43     39.33 o 
  -2  -1   7       62.05       84.24      1.61 o 
  -1  -1   7     4229.43     4577.23     45.69 o 
   0  -1   7      848.34      925.59      9.95 o 
   1  -1   7     1236.21     1325.96     13.90 o 
   2  -1   7      895.51      950.50     10.41 o 
   3  -1   7       61.35       63.13      2.83 o 
   4  -1   7      354.61      366.74      6.50 o 
   5  -1   7      835.09      795.72     16.61 o 
   6  -1   7       55.09       52.25      4.36 o 
   7  -1   7      554.69      549.30     13.40 o 
   8  -1   7       95.15       92.04      6.01 o 
   9  -1   7       30.29       28.88      6.05 o 
 -12   0   7       99.10      113.84      8.70 o 
 -11   0   7      349.96      354.91     13.91 o 
 -10   0   7       21.75       18.66      4.26 o 
  -9   0   7      117.37      126.14      7.35 o 
  -8   0   7      472.76      491.38      9.76 o 
  -7   0   7        3.27        2.90      1.78 o 
  -6   0   7      226.19      216.06      3.83 o 
  -5   0   7      770.26      733.36      8.74 o 
  -4   0   7      651.15      685.97      7.21 o 
  -3   0   7       17.05       15.72      0.92 o 
  -2   0   7      353.96      403.25      4.93 o 
  -1   0   7      279.84      293.25      4.41 o 
   0   0   7      734.67      705.32      9.11 o 
   1   0   7        6.15        4.15      1.20 o 
   2   0   7      542.18      536.00      8.20 o 
   3   0   7      581.39      565.92      9.79 o 
   4   0   7       27.85       32.22      3.05 o 
   5   0   7       22.41       26.88      3.72 o 
   6   0   7      742.26      671.47     15.26 o 
   7   0   7       35.74       11.64     11.53 o 
   8   0   7      107.92      111.37     11.28 o 
 -12   1   7       72.63       64.05      7.47 o 
 -11   1   7      203.61      201.29     11.55 o 
 -10   1   7     1340.39     1322.07     26.69 o 
  -9   1   7       61.83       63.87      4.80 o 
  -8   1   7      723.47      728.42     14.92 o 
  -7   1   7      456.70      445.91      7.27 o 
  -6   1   7       66.07       70.57      2.08 o 
  -5   1   7      570.03      571.52      6.34 o 
  -4   1   7     1301.32     1328.73     14.11 o 
  -3   1   7      748.47      815.79      9.05 o 
  -2   1   7     2873.45     3120.28     34.10 o 
  -1   1   7      172.19      168.66      3.28 o 
   0   1   7      188.15      197.53      3.68 o 
   1   1   7     2465.51     2574.46     33.54 o 
   2   1   7      213.39      212.11      5.01 o 
   3   1   7      139.07      146.46      6.27 o 
   4   1   7     1163.29     1120.18     21.12 o 
   5   1   7        0.46        1.19      1.15 o 
   6   1   7      348.31      306.09      9.64 o 
   7   1   7       27.26       31.47      4.88 o 
   8   1   7       65.39       65.22      7.54 o 
 -12   2   7      104.09      103.06      8.54 o 
 -11   2   7       50.51       49.66      6.61 o 
 -10   2   7      197.72      211.79     14.69 o 
  -9   2   7      310.84      302.91     18.88 o 
  -8   2   7      113.16      115.40      4.83 o 
  -7   2   7      100.26       95.29      2.68 o 
  -6   2   7      154.33      161.53      3.19 o 
  -5   2   7       82.76       78.72      2.09 o 
  -4   2   7      953.87      997.37     10.99 o 
  -3   2   7     2150.48     2285.20     25.33 o 
  -2   2   7      383.85      415.27      5.64 o 
  -1   2   7      401.06      384.94      5.85 o 
   0   2   7      957.34     1001.64     14.10 o 
   1   2   7       12.51       14.46      2.03 o 
   2   2   7      834.92      812.65     13.53 o 
   3   2   7       13.17       13.64      2.33 o 
   4   2   7      303.09      297.31     18.62 o 
   5   2   7      150.64      145.71      7.04 o 
   6   2   7        0.32       -0.18      3.19 o 
   7   2   7      165.78      166.22     18.28 o 
 -12   3   7       42.45       42.40      6.32 o 
 -11   3   7      282.74      282.05     11.82 o 
 -10   3   7       63.49       67.69      9.76 o 
  -9   3   7      332.91      318.94     10.12 o 
  -8   3   7      436.13      463.40     10.47 o 
  -7   3   7       29.14       33.57      2.64 o 
  -6   3   7      720.14      743.56      8.29 o 
  -5   3   7      267.17      249.17      3.77 o 
  -4   3   7       21.14       23.75      1.47 o 
  -3   3   7       66.17       51.62      2.36 o 
  -2   3   7      775.36      786.53     11.58 o 
  -1   3   7      243.57      229.03      4.89 o 
   0   3   7     1402.08     1436.29     22.18 o 
   1   3   7        9.76        8.15      2.67 o 
   2   3   7       46.79       51.96      4.37 o 
   3   3   7     1026.34      937.24     29.41 o 
   4   3   7       94.51       82.61      6.80 o 
   5   3   7      145.09      133.44     13.70 o 
   6   3   7      272.69      263.40     11.97 o 
 -12   4   7       14.48       14.81      5.61 o 
 -11   4   7      136.90      122.83      7.99 o 
 -10   4   7      168.32      168.54      9.76 o 
  -9   4   7        2.38       -0.84      2.77 o 
  -8   4   7        3.35        2.25      2.41 o 
  -7   4   7     1252.74     1253.09     14.99 o 
  -6   4   7       76.55       78.51      2.37 o 
  -5   4   7      728.51      715.99      8.62 o 
  -4   4   7      471.84      489.09      8.01 o 
  -3   4   7       22.90       33.16      2.80 o 
  -2   4   7      127.14      129.66      5.23 o 
  -1   4   7      559.25      569.11     12.07 o 
   0   4   7        0.65       -0.15      2.52 o 
   1   4   7      208.43      209.52      6.96 o 
   2   4   7       96.35       94.78      6.74 o 
   3   4   7       27.13       23.66      5.46 o 
   4   4   7      256.35      241.97     11.02 o 
   5   4   7       23.92       17.50      5.96 o 
 -12   5   7       38.44       36.69      6.27 o 
 -11   5   7      545.85      562.25     17.33 o 
 -10   5   7       23.90       28.90      5.35 o 
  -9   5   7      396.29      413.30     10.51 o 
  -8   5   7      154.32      154.61      5.77 o 
  -7   5   7       61.00       58.97      3.40 o 
  -6   5   7      380.06      396.90      6.76 o 
  -5   5   7        8.21        9.37      2.10 o 
  -4   5   7      737.15      769.02     15.17 o 
  -3   5   7      345.06      353.64      8.76 o 
  -2   5   7       35.83       40.18      3.55 o 
  -1   5   7     1499.74     1543.30     28.01 o 
   0   5   7      633.28      620.63     13.43 o 
   1   5   7       93.80      107.24     13.17 o 
   2   5   7      552.74      537.20     16.41 o 
   3   5   7        2.29        5.74      5.32 o 
   4   5   7      122.32      103.83     11.17 o 
 -12   6   7        2.33        3.23      5.29 o 
 -11   6   7       39.38       44.24      6.19 o 
 -10   6   7      142.90      158.32      6.93 o 
  -9   6   7        1.91        3.95      3.01 o 
  -8   6   7      132.14      150.34      5.63 o 
  -7   6   7        1.91        3.15      2.68 o 
  -6   6   7      113.77      120.41      5.52 o 
  -5   6   7      645.85      656.52     13.68 o 
  -4   6   7       12.14       10.93      3.03 o 
  -3   6   7        4.67        6.23      2.98 o 
  -2   6   7     1072.37     1103.21     21.13 o 
  -1   6   7      156.12      149.42     11.17 o 
   0   6   7       43.10       50.52      4.54 o 
   1   6   7      125.36      127.93      6.48 o 
   2   6   7       35.66       31.21      6.16 o 
   3   6   7      103.39       66.58     16.20 o 
 -11   7   7       37.67       32.21      6.21 o 
 -10   7   7      152.13      168.67      7.61 o 
  -9   7   7        8.74       10.98      3.36 o 
  -8   7   7      350.26      357.55     10.08 o 
  -7   7   7      287.33      283.66      9.16 o 
  -6   7   7       10.39       11.15      3.58 o 
  -5   7   7        2.31        3.45      3.94 o 
  -4   7   7      760.78      737.73     15.33 o 
  -3   7   7        0.43       -4.54      3.16 o 
  -2   7   7      539.14      551.29     12.74 o 
  -1   7   7      103.43       90.81      5.53 o 
   0   7   7       81.10       81.09      5.53 o 
   1   7   7       14.81       15.98      6.00 o 
   2   7   7      133.16      125.01     12.85 o 
 -11   8   7      246.42      252.38     12.95 o 
 -10   8   7        0.80       -4.93      3.71 o 
  -9   8   7      102.19      108.03      6.26 o 
  -8   8   7      474.98      487.19     12.39 o 
  -7   8   7       35.89       34.57      4.42 o 
  -6   8   7      527.26      550.01     19.25 o 
  -5   8   7       42.79       51.03     13.80 o 
  -4   8   7        2.59        3.80      4.37 o 
  -3   8   7      245.75      236.95     10.23 o 
  -2   8   7        6.30        9.73      4.01 o 
  -1   8   7      306.97      317.40      9.97 o 
   0   8   7      133.42      136.29      8.34 o 
  -9   9   7        1.56        4.07      4.26 o 
  -8   9   7      156.65      172.14     10.47 o 
  -7   9   7       63.66       63.94      5.39 o 
  -6   9   7        0.71        0.79      3.98 o 
  -5   9   7      134.97      137.96     13.44 o 
  -4   9   7        7.46       11.46      5.22 o 
  -3   9   7       55.04       60.19      6.56 o 
  -2   9   7      173.32      167.29      9.58 o 
  -7  10   7       64.92       88.25      8.08 o 
  -6  10   7       23.20       25.80      4.92 o 
  -5  10   7        0.64       -6.20      5.10 o 
   1 -13   8       13.38       20.25      7.20 o 
   2 -13   8       18.01       23.98      7.45 o 
   3 -13   8      351.98      341.86     17.10 o 
   4 -13   8        7.74        4.02      6.68 o 
   5 -13   8       40.30       41.60      5.58 o 
   6 -13   8       45.68       49.92      5.85 o 
  -2 -12   8       27.32       24.61      7.15 o 
  -1 -12   8      182.29      190.00     13.12 o 
   0 -12   8        0.70       -0.61      5.95 o 
   1 -12   8      215.72      212.25     13.34 o 
   2 -12   8      153.95      147.80     11.57 o 
   3 -12   8       54.56       49.19      7.82 o 
   4 -12   8      187.33      201.02     17.47 o 
   5 -12   8      231.57      244.46      9.24 o 
   6 -12   8       21.86       30.39      4.91 o 
   7 -12   8       69.60       73.75      5.90 o 
   8 -12   8      200.53      213.02     11.75 o 
  -3 -11   8       26.06       28.88     11.82 o 
  -2 -11   8       28.99       28.49      5.25 o 
  -1 -11   8       18.55       13.36      5.99 o 
   0 -11   8      385.31      345.65     15.91 o 
   1 -11   8        2.33       -0.95      5.19 o 
   2 -11   8       65.33       52.41      7.24 o 
   3 -11   8      350.42      345.21     17.63 o 
   4 -11   8       72.89       90.80      6.83 o 
   5 -11   8      379.19      405.99     11.87 o 
   6 -11   8       46.03       37.48      4.79 o 
   7 -11   8      218.40      224.11      8.74 o 
   8 -11   8      183.39      194.31     11.08 o 
  -5 -10   8       65.32       74.26     11.27 o 
  -4 -10   8       15.25       10.01      4.77 o 
  -3 -10   8       19.99       17.50      9.10 o 
  -2 -10   8      349.28      356.35     12.17 o 
  -1 -10   8      260.61      241.89      9.49 o 
   0 -10   8      134.95      150.03     26.71 o 
   1 -10   8      302.21      286.79     13.60 o 
   2 -10   8        9.26        2.52      4.71 o 
   3 -10   8      112.45      126.57      7.15 o 
   4 -10   8      267.58      259.41      9.58 o 
   5 -10   8        5.73        2.84      3.56 o 
   6 -10   8      287.83      295.31     12.53 o 
   7 -10   8      359.10      398.66     13.26 o 
   8 -10   8        0.71        2.81      5.73 o 
   9 -10   8       87.43       75.23      7.90 o 
  -6  -9   8      271.95      291.31     18.77 o 
  -5  -9   8        5.08        5.00      7.99 o 
  -4  -9   8      287.23      288.26     10.81 o 
  -3  -9   8      144.40      135.38      7.48 o 
  -2  -9   8      159.89      145.55      7.71 o 
  -1  -9   8       41.46       47.10      4.70 o 
   0  -9   8        4.20       15.57      3.46 o 
   1  -9   8      801.14      754.66     27.59 o 
   2  -9   8       51.21       52.97      4.61 o 
   3  -9   8       93.50       88.15      5.52 o 
   4  -9   8      201.77      217.39      8.39 o 
   5  -9   8      382.44      360.88      9.72 o 
   6  -9   8       14.92       11.88      3.84 o 
   7  -9   8      317.47      302.45     28.13 o 
   8  -9   8      118.85      128.27      8.51 o 
   9  -9   8       97.65       96.07      6.44 o 
  -7  -8   8        3.20       10.73      8.84 o 
  -6  -8   8       77.02       96.93     11.42 o 
  -5  -8   8      283.70      273.19     10.32 o 
  -4  -8   8        5.83        8.78      3.95 o 
  -3  -8   8      595.69      572.45     15.08 o 
  -2  -8   8      250.37      237.80     11.93 o 
  -1  -8   8      200.41      185.65     10.89 o 
   0  -8   8      523.24      514.06     11.88 o 
   1  -8   8      635.41      630.82     10.90 o 
   2  -8   8      120.37      127.05      5.01 o 
   3  -8   8     4173.15     4054.47     51.68 o 
   4  -8   8        5.20        2.79      2.50 o 
   5  -8   8      324.19      319.51      8.77 o 
   6  -8   8      268.98      298.78      7.53 o 
   7  -8   8       10.78       17.52      4.06 o 
   8  -8   8      145.16      141.43      7.26 o 
   9  -8   8      106.98      111.83      6.65 o 
  -8  -7   8       32.98       31.86      6.46 o 
  -7  -7   8      118.63      118.15      8.40 o 
  -6  -7   8       81.23       81.97      7.33 o 
  -5  -7   8       50.09       51.00      4.99 o 
  -4  -7   8       58.46       60.45      3.88 o 
  -3  -7   8       46.20       47.81      3.47 o 
  -2  -7   8      437.08      459.92      9.95 o 
  -1  -7   8       12.98       14.24      2.45 o 
   0  -7   8      426.03      406.32      6.86 o 
   1  -7   8      178.90      163.14      3.54 o 
   2  -7   8      440.31      446.60      6.02 o 
   3  -7   8      326.62      340.79      5.77 o 
   4  -7   8      207.68      191.44      3.70 o 
   5  -7   8       35.34       25.83      2.92 o 
   6  -7   8       67.91       81.83      3.61 o 
   7  -7   8      347.30      373.76      8.89 o 
   8  -7   8        3.18        3.62      3.50 o 
   9  -7   8      460.05      474.85     11.00 o 
  10  -7   8       31.61       40.91      5.37 o 
  -9  -6   8      230.37      270.03     18.18 o 
  -8  -6   8       26.35       17.98      5.65 o 
  -7  -6   8      465.50      471.69     37.30 o 
  -6  -6   8      390.59      387.46      9.80 o 
  -5  -6   8      553.95      496.04      9.61 o 
  -4  -6   8      386.01      385.91      8.00 o 
  -3  -6   8      420.93      410.12      9.13 o 
  -2  -6   8       27.68       29.50      2.34 o 
  -1  -6   8     1483.08     1431.87     21.53 o 
   0  -6   8     1145.47     1169.55     14.44 o 
   1  -6   8      563.04      596.45      6.82 o 
   2  -6   8      512.52      502.15      5.41 o 
   3  -6   8       23.31       28.29      1.32 o 
   4  -6   8       70.75       71.81      1.91 o 
   5  -6   8      906.85      958.28     12.97 o 
   6  -6   8      162.03      155.62      6.01 o 
   7  -6   8      129.85      127.69      5.33 o 
   8  -6   8      385.13      398.47     12.51 o 
   9  -6   8       45.83       47.07      4.49 o 
  10  -6   8      279.54      285.59     11.89 o 
  -9  -5   8        3.75        9.81      5.55 o 
  -8  -5   8      123.44      132.40      8.46 o 
  -7  -5   8      146.44      163.28     12.64 o 
  -6  -5   8       30.79       33.23      2.87 o 
  -5  -5   8      591.17      591.86      9.44 o 
  -4  -5   8       46.10       34.95      2.30 o 
  -3  -5   8      718.61      666.74     10.18 o 
  -2  -5   8      696.87      706.32     11.51 o 
  -1  -5   8       27.71       23.11      1.95 o 
   0  -5   8      705.49      678.95      6.76 o 
   1  -5   8      444.14      471.52      5.03 o 
   2  -5   8      450.29      464.54      4.84 o 
   3  -5   8      785.03      770.32      7.85 o 
   4  -5   8      314.28      310.58      4.58 o 
   5  -5   8       89.23       91.57      3.14 o 
   6  -5   8     1092.26     1089.19     18.55 o 
   7  -5   8       11.45       12.08      3.72 o 
   8  -5   8      297.39      282.53      9.36 o 
   9  -5   8        5.83       -7.70      7.11 o 
 -10  -4   8      156.55      181.80     11.69 o 
  -9  -4   8      108.78      119.94     14.41 o 
  -8  -4   8      236.06      247.29     15.53 o 
  -7  -4   8      365.78      369.86     24.18 o 
  -6  -4   8        2.12        3.11      1.88 o 
  -5  -4   8      439.01      422.06      7.22 o 
  -4  -4   8      545.81      541.63      9.72 o 
  -3  -4   8      134.97      135.92      4.15 o 
  -2  -4   8      524.45      517.91     12.58 o 
  -1  -4   8      817.72      843.91     11.85 o 
   0  -4   8       47.02       51.63      1.59 o 
   1  -4   8     1896.87     1967.53     21.67 o 
   2  -4   8      258.00      275.90      4.16 o 
   3  -4   8      277.98      280.79      4.77 o 
   4  -4   8      803.60      824.02      9.55 o 
   5  -4   8       59.95       59.41      3.40 o 
   6  -4   8      548.37      554.90     10.85 o 
   7  -4   8      359.62      367.27     16.43 o 
   8  -4   8        1.55       -1.16      4.86 o 
   9  -4   8      107.23      107.55     11.53 o 
 -11  -3   8      102.50      103.07      8.72 o 
 -10  -3   8       95.79      106.05      9.78 o 
  -9  -3   8      102.74      118.66      8.02 o 
  -8  -3   8       62.29       65.14      6.33 o 
  -7  -3   8      522.48      500.75      9.46 o 
  -6  -3   8      243.39      249.75      5.99 o 
  -5  -3   8       26.78       24.42      2.47 o 
  -4  -3   8      493.15      495.15      8.94 o 
  -3  -3   8     1720.48     1784.49     26.95 o 
  -2  -3   8        0.80        0.64      1.32 o 
  -1  -3   8      632.96      655.78      6.82 o 
   0  -3   8     1549.14     1643.35     17.04 o 
   1  -3   8       18.58       20.10      1.15 o 
   2  -3   8      435.63      416.78      5.19 o 
   3  -3   8      499.12      497.57      6.29 o 
   4  -3   8       23.46       25.44      1.70 o 
   5  -3   8       64.94       66.81      4.59 o 
   6  -3   8       85.53       84.62      6.21 o 
   7  -3   8      109.87      121.33      6.19 o 
   8  -3   8      754.23      740.52     16.69 o 
   9  -3   8       17.77       16.03      8.04 o 
 -11  -2   8      133.14      134.41     10.73 o 
 -10  -2   8      177.02      197.99     10.87 o 
  -9  -2   8       35.11       36.88      5.50 o 
  -8  -2   8      312.73      299.86     11.41 o 
  -7  -2   8       67.21       68.35      3.21 o 
  -6  -2   8       16.42       16.32      2.16 o 
  -5  -2   8     1282.43     1255.38     19.59 o 
  -4  -2   8        1.42        2.47      1.60 o 
  -3  -2   8      977.49      991.17     12.75 o 
  -2  -2   8     1214.35     1318.45     13.03 o 
  -1  -2   8      164.55      196.21      2.67 o 
   0  -2   8      157.61      145.58      2.45 o 
   1  -2   8      259.15      246.43      3.52 o 
   2  -2   8        1.19       -2.01      1.44 o 
   3  -2   8     2572.86     2665.83     29.55 o 
   4  -2   8        4.50        5.87      1.57 o 
   5  -2   8     1469.74     1461.18     27.76 o 
   6  -2   8      510.06      504.65     19.60 o 
   7  -2   8       66.30       71.62      7.54 o 
   8  -2   8       25.57       22.50      5.45 o 
 -11  -1   8       24.46       34.67      6.29 o 
 -10  -1   8      163.46      172.76      9.81 o 
  -9  -1   8       47.60       52.42      9.28 o 
  -8  -1   8      416.84      430.98     10.22 o 
  -7  -1   8      403.60      435.63      8.43 o 
  -6  -1   8      630.36      633.65     10.97 o 
  -5  -1   8     1419.77     1412.69     19.35 o 
  -4  -1   8     1311.28     1380.01     17.24 o 
  -3  -1   8      258.04      286.94      3.85 o 
  -2  -1   8      224.79      220.90      3.04 o 
  -1  -1   8     1819.85     1945.12     21.38 o 
   0  -1   8       64.27       63.44      1.92 o 
   1  -1   8      999.40     1054.45     11.41 o 
   2  -1   8      269.09      257.14      4.48 o 
   3  -1   8       27.15       32.08      2.09 o 
   4  -1   8      450.94      480.51      9.01 o 
   5  -1   8      355.61      350.42     10.15 o 
   6  -1   8      246.14      241.73      8.31 o 
   7  -1   8      277.91      279.64      9.37 o 
   8  -1   8       49.28       43.87      6.38 o 
 -12   0   8       62.11       70.98      7.55 o 
 -11   0   8      157.98      160.33     10.07 o 
 -10   0   8       40.97       45.72      5.93 o 
  -9   0   8      289.00      304.63     11.81 o 
  -8   0   8      735.02      715.29     14.59 o 
  -7   0   8      195.65      200.39      5.23 o 
  -6   0   8      502.31      486.78      7.87 o 
  -5   0   8       18.45       20.13      1.39 o 
  -4   0   8       17.33       18.62      1.16 o 
  -3   0   8     1233.31     1300.67     13.08 o 
  -2   0   8       38.37       34.13      1.39 o 
  -1   0   8       55.76       49.12      2.12 o 
   0   0   8      902.36      934.97     11.87 o 
   1   0   8       36.54       39.49      3.17 o 
   2   0   8      851.72      869.74     12.52 o 
   3   0   8      389.76      397.46      7.75 o 
   4   0   8      211.36      235.79      9.35 o 
   5   0   8      192.45      199.39      7.61 o 
   6   0   8      328.15      313.99      9.85 o 
   7   0   8        2.07        6.47      5.21 o 
 -12   1   8        1.11        3.66      7.37 o 
 -11   1   8       82.21       94.03      7.64 o 
 -10   1   8        4.31        7.44      4.70 o 
  -9   1   8      179.69      160.97      9.09 o 
  -8   1   8      195.07      199.04      6.61 o 
  -7   1   8      555.40      555.46      8.80 o 
  -6   1   8      128.89      139.26      3.75 o 
  -5   1   8      959.27      952.96     10.56 o 
  -4   1   8      217.96      220.58      3.43 o 
  -3   1   8       41.65       37.39      1.50 o 
  -2   1   8      963.80      970.58     11.46 o 
  -1   1   8        7.54        5.94      1.35 o 
   0   1   8     1447.56     1526.62     20.62 o 
   1   1   8      613.26      592.76      9.18 o 
   2   1   8        0.29        0.35      1.90 o 
   3   1   8      356.55      356.50      7.44 o 
   4   1   8      169.24      162.95      8.43 o 
   5   1   8       14.01       18.32      4.16 o 
   6   1   8     1061.91      991.32     25.57 o 
   7   1   8       14.66       19.83      6.00 o 
 -12   2   8      252.12      280.02     17.41 o 
 -11   2   8       20.71       21.40      7.66 o 
 -10   2   8      585.81      618.51     17.92 o 
  -9   2   8      458.46      454.65     15.97 o 
  -8   2   8       19.57       27.49      3.15 o 
  -7   2   8      667.32      645.71      9.98 o 
  -6   2   8      288.10      285.79      4.57 o 
  -5   2   8      213.01      210.19      3.98 o 
  -4   2   8     1415.25     1440.59     15.49 o 
  -3   2   8      400.96      410.90      5.74 o 
  -2   2   8      394.64      404.31      6.84 o 
  -1   2   8      324.09      322.61      5.92 o 
   0   2   8        2.88        4.27      1.75 o 
   1   2   8       46.18       45.17      3.35 o 
   2   2   8      642.11      639.45     13.27 o 
   3   2   8       41.14       42.33      5.17 o 
   4   2   8      181.11      185.01     11.08 o 
   5   2   8      252.92      227.73      8.86 o 
   6   2   8        0.61       -2.74      5.45 o 
 -12   3   8        2.11        5.17      5.55 o 
 -11   3   8      228.43      266.86     11.83 o 
 -10   3   8        4.46        7.08      4.73 o 
  -9   3   8      123.32      130.26      8.66 o 
  -8   3   8      733.56      745.63     13.26 o 
  -7   3   8        0.26       -1.50      1.81 o 
  -6   3   8      100.34      112.54      2.98 o 
  -5   3   8       62.82       58.04      2.42 o 
  -4   3   8       17.34       16.92      1.77 o 
  -3   3   8      134.01      140.27      4.02 o 
  -2   3   8        1.97        0.64      2.00 o 
  -1   3   8      255.82      265.13      8.11 o 
   0   3   8     1059.65     1099.75     20.63 o 
   1   3   8       10.97        8.50      2.93 o 
   2   3   8      422.14      426.83     11.71 o 
   3   3   8      349.61      313.49     13.76 o 
   4   3   8       38.26       32.68     10.66 o 
   5   3   8      370.48      376.28     14.07 o 
 -12   4   8        4.08       13.79      5.68 o 
 -11   4   8      147.55      175.49     10.10 o 
 -10   4   8      353.86      356.02     13.31 o 
  -9   4   8       74.32       69.52      4.52 o 
  -8   4   8      141.21      139.61      6.23 o 
  -7   4   8       28.59       33.19      2.88 o 
  -6   4   8       22.12       15.78      2.23 o 
  -5   4   8     1726.92     1744.79     23.76 o 
  -4   4   8     1047.52     1026.29     27.54 o 
  -3   4   8      240.99      248.97      9.81 o 
  -2   4   8      602.04      611.52     12.82 o 
  -1   4   8       61.56       52.33      4.56 o 
   0   4   8      103.69      111.56      5.42 o 
   1   4   8      724.19      703.26     16.72 o 
   2   4   8        0.29       -3.15      4.59 o 
   3   4   8       75.96       69.12      6.97 o 
   4   4   8      340.11      318.26     12.91 o 
 -12   5   8       46.01       48.99      6.75 o 
 -11   5   8        0.86        0.37      6.56 o 
 -10   5   8        3.43        7.18      3.55 o 
  -9   5   8      619.14      640.45     14.22 o 
  -8   5   8       35.44       36.20      3.78 o 
  -7   5   8      250.72      271.34      8.05 o 
  -6   5   8       31.11       32.16      2.96 o 
  -5   5   8        0.47        1.77      2.37 o 
  -4   5   8       15.77       21.51      3.19 o 
  -3   5   8       78.37       84.45      4.60 o 
  -2   5   8      278.18      299.88      8.42 o 
  -1   5   8      198.29      193.23      7.23 o 
   0   5   8       64.67       62.97      4.64 o 
   1   5   8        5.81        8.28      3.59 o 
   2   5   8      217.81      201.65     10.52 o 
   3   5   8       17.03       10.74      5.88 o 
 -11   6   8      253.18      273.65     19.10 o 
 -10   6   8       28.80       29.94      4.21 o 
  -9   6   8       57.81       60.76      4.67 o 
  -8   6   8      276.64      291.35     26.32 o 
  -7   6   8       26.70       22.08      3.79 o 
  -6   6   8      508.92      503.33     14.35 o 
  -5   6   8      241.31      243.06     12.71 o 
  -4   6   8      126.86      118.58      5.69 o 
  -3   6   8       74.71       77.73      4.89 o 
  -2   6   8       59.31       59.34      4.65 o 
  -1   6   8       46.86       48.77      4.61 o 
   0   6   8      980.75      981.35     26.06 o 
   1   6   8       18.31       14.29      4.08 o 
   2   6   8       68.18       57.93      7.37 o 
 -11   7   8       14.53       12.95      5.98 o 
 -10   7   8      231.01      232.69      8.77 o 
  -9   7   8      362.28      353.00     17.17 o 
  -8   7   8        7.26       18.02      5.47 o 
  -7   7   8      250.40      247.63      8.52 o 
  -6   7   8       11.52       10.08      4.53 o 
  -5   7   8      212.32      223.58      9.55 o 
  -4   7   8      113.36      107.73      5.78 o 
  -3   7   8        6.07        4.80      3.67 o 
  -2   7   8      726.99      707.57     20.67 o 
  -1   7   8      322.74      326.96      9.97 o 
   0   7   8        2.76        4.94      4.12 o 
   1   7   8       59.63       59.17      7.53 o 
 -10   8   8       68.52       77.45      6.84 o 
  -9   8   8        8.00        8.80      6.20 o 
  -8   8   8      247.33      238.67      8.94 o 
  -7   8   8        5.05        1.56      4.66 o 
  -6   8   8      120.64      126.98      7.90 o 
  -5   8   8       11.05       12.53      5.07 o 
  -4   8   8       45.52       48.51      6.04 o 
  -3   8   8       57.62       47.57      6.10 o 
  -2   8   8       64.98       67.43      5.59 o 
  -1   8   8      104.01      100.00      7.26 o 
  -8   9   8      311.49      303.26     14.32 o 
  -7   9   8        0.32        0.78      5.74 o 
  -6   9   8      228.29      204.80     17.18 o 
  -5   9   8      298.72      284.87     12.04 o 
  -4   9   8        0.50        4.10      5.34 o 
  -3   9   8      119.09      130.43      8.70 o 
   1 -13   9      128.99      135.32     11.38 o 
   2 -13   9        9.47       19.29      7.38 o 
   3 -13   9       59.07       54.36      8.66 o 
   4 -13   9      163.39      177.82     13.09 o 
   5 -13   9      123.00      154.96      9.63 o 
  -2 -12   9       47.90       64.01      8.61 o 
  -1 -12   9      130.51      130.56     10.99 o 
   0 -12   9       19.63       12.15      6.61 o 
   1 -12   9      140.39      128.66     10.64 o 
   2 -12   9       98.50       92.39      9.48 o 
   3 -12   9      208.20      187.68     12.63 o 
   4 -12   9       44.45       39.15      7.45 o 
   5 -12   9        0.61        0.95      6.40 o 
   6 -12   9        5.41        5.01      4.58 o 
   7 -12   9      476.68      495.06     13.22 o 
  -3 -11   9      542.73      614.34     20.04 o 
  -2 -11   9       50.18       68.26      6.35 o 
  -1 -11   9       19.44       16.82      6.25 o 
   0 -11   9      164.80      150.58     11.08 o 
   1 -11   9       12.51       11.00      5.67 o 
   2 -11   9      149.82      138.76     10.57 o 
   3 -11   9       74.94       75.60      8.32 o 
   4 -11   9       73.15       66.57      5.99 o 
   5 -11   9      285.21      301.20      9.67 o 
   6 -11   9        2.44       -0.81      3.98 o 
   7 -11   9       87.83      100.06     14.01 o 
   8 -11   9        9.43       11.95      9.79 o 
  -5 -10   9        5.14       -1.39      8.65 o 
  -4 -10   9       64.28       67.18      6.33 o 
  -3 -10   9       46.31       46.82      5.54 o 
  -2 -10   9       56.55       53.40      5.50 o 
  -1 -10   9       47.25       42.75      4.93 o 
   0 -10   9      445.15      433.88     17.38 o 
   1 -10   9      235.89      224.09     12.29 o 
   2 -10   9      188.00      154.33     10.77 o 
   3 -10   9      283.89      278.60      9.87 o 
   4 -10   9        6.49        5.49      3.95 o 
   5 -10   9       64.21       63.58      4.93 o 
   6 -10   9      296.62      294.23      9.31 o 
   7 -10   9       28.81       32.87      6.44 o 
   8 -10   9      184.18      193.91     10.74 o 
  -6  -9   9       11.22       18.03      9.03 o 
  -5  -9   9      133.74      131.29      7.76 o 
  -4  -9   9      119.43      132.84      7.67 o 
  -3  -9   9      146.47      140.60      7.71 o 
  -2  -9   9      121.98      118.58      6.75 o 
  -1  -9   9      770.80      751.39     18.45 o 
   0  -9   9        5.57       11.88      3.66 o 
   1  -9   9       97.55      113.21     26.50 o 
   2  -9   9      708.67      657.30     22.80 o 
   3  -9   9        2.44        3.70      4.32 o 
   4  -9   9      495.37      507.96     15.92 o 
   5  -9   9      424.31      420.01     10.78 o 
   6  -9   9      162.20      175.57      7.28 o 
   7  -9   9      238.71      245.77     11.16 o 
   8  -9   9      100.78      113.48      8.30 o 
   9  -9   9      227.91      248.40     12.06 o 
  -7  -8   9       32.84       22.67      9.36 o 
  -6  -8   9      190.25      190.44     15.20 o 
  -5  -8   9        1.14       -4.33      4.02 o 
  -4  -8   9      242.52      230.17      9.38 o 
  -3  -8   9      180.45      186.34      7.26 o 
  -2  -8   9       27.32       26.83      3.29 o 
  -1  -8   9      181.28      176.36      6.95 o 
   0  -8   9      714.83      727.21     23.61 o 
   1  -8   9      162.53      147.93      7.93 o 
   2  -8   9        8.24        9.89      2.32 o 
   3  -8   9      101.30       89.87      4.25 o 
   4  -8   9        8.23        4.13      3.75 o 
   5  -8   9      416.40      458.31     14.58 o 
   6  -8   9       23.15       27.25      6.45 o 
   7  -8   9       65.76       72.95      5.36 o 
   8  -8   9      152.63      155.07      7.60 o 
   9  -8   9        6.43        9.27      4.06 o 
  -8  -7   9      103.75      104.14      8.57 o 
  -7  -7   9      160.81      177.64     11.38 o 
  -6  -7   9       97.38      102.52      5.57 o 
  -5  -7   9      949.67      973.38     18.56 o 
  -4  -7   9      719.96      660.78     13.51 o 
  -3  -7   9      476.09      452.12     10.20 o 
  -2  -7   9      276.30      275.72      7.36 o 
  -1  -7   9       42.88       41.94      3.27 o 
   0  -7   9      627.05      638.54     15.05 o 
   1  -7   9      119.22      120.92      5.06 o 
   2  -7   9       32.95       35.81      2.27 o 
   3  -7   9     1694.85     1676.41     18.99 o 
   4  -7   9     1481.11     1453.38     20.14 o 
   5  -7   9      366.42      368.36      6.52 o 
   6  -7   9      373.73      381.86      8.89 o 
   7  -7   9      203.62      212.66      6.97 o 
   8  -7   9       80.60       81.93      5.06 o 
   9  -7   9      215.93      227.10      9.12 o 
  -9  -6   9      142.33      145.70      9.60 o 
  -8  -6   9       62.35       60.39      6.94 o 
  -7  -6   9       51.15       50.71      8.45 o 
  -6  -6   9      416.52      406.18      8.78 o 
  -5  -6   9       19.14       28.47      3.34 o 
  -4  -6   9      167.85      159.84      5.30 o 
  -3  -6   9       29.70       37.56      3.18 o 
  -2  -6   9       34.36       29.36      2.86 o 
  -1  -6   9      750.11      716.87     14.34 o 
   0  -6   9      712.49      721.34     11.91 o 
   1  -6   9      385.01      376.22      7.59 o 
   2  -6   9     1237.86     1295.20     13.57 o 
   3  -6   9      208.56      199.99      3.14 o 
   4  -6   9       72.57       84.34      2.80 o 
   5  -6   9      389.27      390.47      6.69 o 
   6  -6   9       12.84        6.59      3.63 o 
   7  -6   9      342.02      340.98     10.04 o 
   8  -6   9       14.49       16.33      4.29 o 
   9  -6   9       92.70      112.66     11.54 o 
  -9  -5   9      120.28      123.44      8.90 o 
  -8  -5   9      186.54      195.94     10.49 o 
  -7  -5   9       51.97       51.67      6.00 o 
  -6  -5   9      245.52      240.71      6.35 o 
  -5  -5   9      108.76      108.59      4.34 o 
  -4  -5   9      172.45      179.88      5.29 o 
  -3  -5   9      759.00      754.81     12.46 o 
  -2  -5   9      171.77      192.48      6.59 o 
  -1  -5   9     1734.71     1763.27     37.56 o 
   0  -5   9      129.94      128.69      3.49 o 
   1  -5   9       84.70       89.39      2.64 o 
   2  -5   9      617.26      632.00      6.69 o 
   3  -5   9     1361.83     1378.06     14.99 o 
   4  -5   9       91.44       96.81      2.89 o 
   5  -5   9      174.96      196.05      6.85 o 
   6  -5   9       82.03       97.39      5.33 o 
   7  -5   9       13.68        9.64      4.98 o 
   8  -5   9      649.95      652.57     19.15 o 
   9  -5   9      160.25      185.81     14.51 o 
 -10  -4   9      164.22      174.56     10.77 o 
  -9  -4   9       89.02       88.09      7.58 o 
  -8  -4   9      211.52      215.60     14.49 o 
  -7  -4   9      475.86      481.80      9.57 o 
  -6  -4   9      198.27      195.53      5.70 o 
  -5  -4   9      333.31      330.09      9.16 o 
  -4  -4   9      210.69      218.62      5.52 o 
  -3  -4   9       14.75       16.44      2.19 o 
  -2  -4   9     2098.22     2140.37     36.37 o 
  -1  -4   9      492.59      513.08     11.62 o 
   0  -4   9      189.88      190.03      2.93 o 
   1  -4   9       50.66       47.72      1.73 o 
   2  -4   9        0.49        0.53      1.15 o 
   3  -4   9      183.85      194.71      3.67 o 
   4  -4   9      806.64      817.77     11.30 o 
   5  -4   9        5.83        5.75      2.62 o 
   6  -4   9      263.63      263.51      8.85 o 
   7  -4   9      252.23      238.03      8.29 o 
   8  -4   9        2.38        3.60      5.30 o 
   9  -4   9       16.83       24.05      8.86 o 
 -10  -3   9        4.85        3.86      5.61 o 
  -9  -3   9       72.39       77.17      7.08 o 
  -8  -3   9        6.28        4.94      4.57 o 
  -7  -3   9      299.24      313.45     10.79 o 
  -6  -3   9     1154.79     1154.58     18.57 o 
  -5  -3   9      125.30      116.78      4.12 o 
  -4  -3   9      148.25      135.39      4.41 o 
  -3  -3   9      288.22      299.37      6.43 o 
  -2  -3   9       92.89       90.45      2.96 o 
  -1  -3   9     1147.60     1167.13     13.27 o 
   0  -3   9      351.65      389.08      4.60 o 
   1  -3   9     2024.85     2156.07     22.15 o 
   2  -3   9     1636.88     1708.97     20.80 o 
   3  -3   9       32.56       37.28      1.78 o 
   4  -3   9      246.02      250.46      4.81 o 
   5  -3   9      575.22      573.23     12.96 o 
   6  -3   9      162.32      156.48      9.38 o 
   7  -3   9      382.15      409.21     11.11 o 
   8  -3   9       34.54       38.10      5.91 o 
 -11  -2   9      291.58      294.42     23.35 o 
 -10  -2   9       27.93       27.76      6.13 o 
  -9  -2   9       86.14       82.78      6.95 o 
  -8  -2   9      457.06      447.09     22.63 o 
  -7  -2   9       32.14       36.21      2.81 o 
  -6  -2   9      185.01      168.14      4.96 o 
  -5  -2   9       66.25       65.79      3.58 o 
  -4  -2   9        0.53        0.79      1.55 o 
  -3  -2   9      708.34      666.56      9.23 o 
  -2  -2   9      239.27      240.01      3.25 o 
  -1  -2   9       98.21       95.58      1.97 o 
   0  -2   9     1014.79     1042.12     11.23 o 
   1  -2   9        9.42       11.17      1.26 o 
   2  -2   9       84.97       84.72      2.66 o 
   3  -2   9     1281.69     1328.17     18.34 o 
   4  -2   9      657.42      663.44     12.07 o 
   5  -2   9      155.69      161.99      6.77 o 
   6  -2   9      436.77      422.15     11.25 o 
   7  -2   9        0.07        1.13      3.96 o 
   8  -2   9       67.97       60.52      6.79 o 
 -11  -1   9      113.84      103.97      8.33 o 
 -10  -1   9      361.56      368.26     20.49 o 
  -9  -1   9       39.81       41.08      8.27 o 
  -8  -1   9      608.69      623.63     14.49 o 
  -7  -1   9       28.00       29.67      2.61 o 
  -6  -1   9       39.64       36.54      2.62 o 
  -5  -1   9      258.10      265.48      6.58 o 
  -4  -1   9      860.46      885.18     11.76 o 
  -3  -1   9     2471.98     2686.31     29.76 o 
  -2  -1   9      503.09      546.46      6.60 o 
  -1  -1   9      437.79      457.54      6.03 o 
   0  -1   9       14.72       17.52      1.32 o 
   1  -1   9      874.53      882.28     11.51 o 
   2  -1   9       78.66       90.07      2.86 o 
   3  -1   9       36.22       34.13      2.36 o 
   4  -1   9       41.95       44.11      5.02 o 
   5  -1   9       24.95       27.66      4.06 o 
   6  -1   9      232.48      229.63     10.20 o 
   7  -1   9      145.42      145.70     10.12 o 
 -11   0   9      102.76       95.12      7.98 o 
 -10   0   9      151.94      144.25     11.55 o 
  -9   0   9      241.24      245.96     10.86 o 
  -8   0   9      205.18      219.77      7.18 o 
  -7   0   9      183.18      174.99      4.44 o 
  -6   0   9      642.17      637.43      9.90 o 
  -5   0   9       53.08       54.22      2.88 o 
  -4   0   9     1118.09     1139.47     14.69 o 
  -3   0   9     2006.25     2144.63     22.38 o 
  -2   0   9       20.80       24.39      1.34 o 
  -1   0   9      951.61      971.67     12.40 o 
   0   0   9      212.80      201.04      4.38 o 
   1   0   9       37.21       41.50      2.28 o 
   2   0   9     1927.37     1945.66     29.34 o 
   3   0   9       47.29       45.60      3.49 o 
   4   0   9      613.76      613.70     25.83 o 
   5   0   9      604.09      583.55     14.10 o 
   6   0   9       23.63       19.90      6.79 o 
   7   0   9       70.31       81.58     14.08 o 
 -12   1   9        3.60        8.14      7.82 o 
 -11   1   9       52.35       59.62      6.87 o 
 -10   1   9        1.32        3.23      4.77 o 
  -9   1   9      372.87      378.35     11.79 o 
  -8   1   9      282.71      269.01      7.87 o 
  -7   1   9       22.62       22.59      2.51 o 
  -6   1   9      306.42      308.07      5.93 o 
  -5   1   9      363.44      363.04      5.99 o 
  -4   1   9        0.66        2.06      1.41 o 
  -3   1   9      118.83      110.88      2.67 o 
  -2   1   9      633.17      623.86      8.62 o 
  -1   1   9        1.95        2.36      1.62 o 
   0   1   9      318.47      320.52      6.78 o 
   1   1   9       65.27       66.46      5.02 o 
   2   1   9       66.94       61.81      3.93 o 
   3   1   9      370.69      360.49     12.07 o 
   4   1   9        1.10        1.66      4.51 o 
   5   1   9      139.56      139.27      7.17 o 
   6   1   9       58.70       67.91      7.25 o 
 -12   2   9       80.56       84.64     10.86 o 
 -11   2   9       14.44       16.63      7.59 o 
 -10   2   9      184.10      196.37     18.72 o 
  -9   2   9       11.64       11.65      3.15 o 
  -8   2   9      236.16      241.78      7.51 o 
  -7   2   9      340.09      346.42      6.51 o 
  -6   2   9       13.89       13.51      1.85 o 
  -5   2   9      349.69      359.57      9.02 o 
  -4   2   9      676.14      711.13      8.46 o 
  -3   2   9        1.36        3.30      1.95 o 
  -2   2   9      336.94      324.21      6.88 o 
  -1   2   9      474.03      488.10     10.65 o 
   0   2   9      416.52      440.24     10.10 o 
   1   2   9      246.33      249.71      7.43 o 
   2   2   9      187.75      179.73      6.71 o 
   3   2   9      113.04      109.30      7.26 o 
   4   2   9      479.48      477.63     22.67 o 
   5   2   9      103.79      104.13      8.10 o 
 -12   3   9       30.63       34.11      6.37 o 
 -11   3   9       79.27       89.10      7.53 o 
 -10   3   9       18.62       16.70      8.02 o 
  -9   3   9      229.69      251.76     11.67 o 
  -8   3   9      493.89      450.71     10.80 o 
  -7   3   9       70.11       67.32      4.09 o 
  -6   3   9      584.53      572.55     10.61 o 
  -5   3   9      151.80      147.28      4.88 o 
  -4   3   9      121.31      128.11      4.08 o 
  -3   3   9      396.56      391.29      7.99 o 
  -2   3   9       31.41       25.66      3.11 o 
  -1   3   9      605.47      625.35     13.16 o 
   0   3   9      503.71      489.27     11.20 o 
   1   3   9       91.16       92.38      4.96 o 
   2   3   9      415.02      416.41     11.03 o 
   3   3   9       25.16       17.40      5.46 o 
   4   3   9      125.02      120.42     11.36 o 
   5   3   9       84.53       93.46     13.12 o 
 -12   4   9        5.58        5.91      5.87 o 
 -11   4   9       95.02      115.21      8.20 o 
 -10   4   9       26.04       25.05      3.97 o 
  -9   4   9      159.39      182.86     12.80 o 
  -8   4   9      256.58      254.59     10.95 o 
  -7   4   9        9.40        9.46      2.62 o 
  -6   4   9       82.37       82.66      5.42 o 
  -5   4   9     1368.59     1401.67     24.38 o 
  -4   4   9      184.72      178.73      7.49 o 
  -3   4   9      513.97      512.25     11.46 o 
  -2   4   9      210.70      220.88      7.23 o 
  -1   4   9        0.45       -0.23      3.01 o 
   0   4   9       22.00       22.30      3.68 o 
   1   4   9      195.14      173.73      7.30 o 
   2   4   9        9.78       16.55      5.53 o 
   3   4   9      250.49      233.60     11.26 o 
   4   4   9       33.65       33.21      6.83 o 
 -11   5   9      102.63      115.02      8.31 o 
 -10   5   9      105.18      113.25      5.96 o 
  -9   5   9      157.62      156.32      7.01 o 
  -8   5   9       59.64       52.30      5.01 o 
  -7   5   9       94.77       97.19      8.35 o 
  -6   5   9        3.00        0.49      2.67 o 
  -5   5   9        2.65        4.33      2.75 o 
  -4   5   9       95.42       97.10      5.16 o 
  -3   5   9       93.84       90.94      9.78 o 
  -2   5   9       85.23       77.04      4.88 o 
  -1   5   9      128.01      123.83      6.03 o 
   0   5   9       30.07       27.41      4.24 o 
   1   5   9      156.98      154.75     11.64 o 
   2   5   9      171.09      139.22      9.20 o 
 -11   6   9       22.25       12.29      5.88 o 
 -10   6   9       14.20       12.20      4.00 o 
  -9   6   9      181.09      198.82     16.33 o 
  -8   6   9      126.48      119.42      9.67 o 
  -7   6   9        1.98        7.06      5.39 o 
  -6   6   9      722.67      728.95     18.84 o 
  -5   6   9       96.07       89.01      4.42 o 
  -4   6   9       74.61       88.90      5.27 o 
  -3   6   9      370.06      362.26     10.04 o 
  -2   6   9      128.82      125.72      6.29 o 
  -1   6   9       86.94       89.08      5.83 o 
   0   6   9      110.85      115.94      6.47 o 
   1   6   9        0.02        0.78      5.89 o 
 -10   7   9      193.01      195.49     17.58 o 
  -9   7   9        3.82        6.83      4.92 o 
  -8   7   9      149.05      149.90     11.42 o 
  -7   7   9       50.51       59.25      7.74 o 
  -6   7   9       71.45       66.36      6.20 o 
  -5   7   9       92.91       88.94      6.74 o 
  -4   7   9        1.80        3.31      3.76 o 
  -3   7   9       43.85       52.52      5.07 o 
  -2   7   9       54.94       55.98      5.20 o 
  -1   7   9      187.19      169.56      8.33 o 
   0   7   9      185.35      171.39     10.46 o 
  -9   8   9      133.24      147.04     11.03 o 
  -8   8   9        1.95        4.92      6.17 o 
  -7   8   9       40.14       37.77      6.57 o 
  -6   8   9       14.83       19.12      5.95 o 
  -5   8   9       12.75        6.20      5.11 o 
  -4   8   9      144.33      139.01      8.62 o 
  -3   8   9       22.79       23.71      5.82 o 
   2 -13  10       83.53      107.28     10.83 o 
   3 -13  10       85.29      108.31     10.70 o 
  -1 -12  10       10.62       12.79      6.77 o 
   0 -12  10      278.51      273.06     15.06 o 
   1 -12  10      109.11      105.87     10.04 o 
   2 -12  10        2.45        9.35      6.29 o 
   3 -12  10       92.31       88.88      9.46 o 
   4 -12  10      143.97      132.39     10.89 o 
   5 -12  10       90.73       97.22     15.92 o 
   6 -12  10      211.91      219.40     11.34 o 
  -3 -11  10       69.05       80.10      7.96 o 
  -2 -11  10        9.63        8.65      4.76 o 
  -1 -11  10      102.43      109.57      9.83 o 
   0 -11  10       28.13       35.35      6.89 o 
   1 -11  10       66.98       66.80      8.03 o 
   2 -11  10      331.62      315.99     15.17 o 
   3 -11  10       56.65       54.70      7.72 o 
   4 -11  10       52.67       63.84      7.97 o 
   5 -11  10       77.47       68.77      6.83 o 
   6 -11  10       17.18        8.28      4.56 o 
   7 -11  10       23.01       19.12      6.58 o 
  -5 -10  10       34.60       37.63     10.08 o 
  -4 -10  10        5.08        7.00      5.36 o 
  -3 -10  10      280.00      289.48     11.22 o 
  -2 -10  10       29.48       44.05      5.38 o 
  -1 -10  10      257.33      258.04     14.23 o 
   0 -10  10       75.36       73.89      8.96 o 
   1 -10  10      191.87      185.83     11.48 o 
   2 -10  10      149.51      124.37     10.02 o 
   3 -10  10      300.45      272.82     13.59 o 
   4 -10  10       10.33       12.41      5.89 o 
   5 -10  10      150.25      148.85      7.03 o 
   6 -10  10      308.08      336.83     10.05 o 
   7 -10  10        2.26        0.38      6.35 o 
   8 -10  10      217.47      236.98     12.12 o 
  -6  -9  10       62.40       75.41     11.47 o 
  -5  -9  10      372.57      375.10     16.74 o 
  -4  -9  10      108.20      114.92      7.28 o 
  -3  -9  10        5.73        2.00      4.13 o 
  -2  -9  10       67.41       72.41      5.77 o 
  -1  -9  10      309.95      323.98      8.73 o 
   0  -9  10      303.65      285.05     13.19 o 
   1  -9  10      437.64      427.16     21.14 o 
   2  -9  10      204.30      186.02      7.97 o 
   3  -9  10      119.39      104.17      8.56 o 
   4  -9  10      292.46      296.29     22.96 o 
   5  -9  10       32.12       33.48      4.18 o 
   6  -9  10       43.73       57.69      7.54 o 
   7  -9  10      131.01      140.94      9.21 o 
   8  -9  10        1.79        2.08      5.84 o 
  -7  -8  10       37.38       51.43     10.55 o 
  -6  -8  10       14.10       14.46      8.40 o 
  -5  -8  10       18.81       28.76      4.97 o 
  -4  -8  10      470.66      453.39     12.63 o 
  -3  -8  10      172.94      177.98      6.72 o 
  -2  -8  10       53.68       48.04      3.83 o 
  -1  -8  10      221.88      213.05      6.82 o 
   0  -8  10      457.86      450.07     11.55 o 
   1  -8  10        3.91       -0.62      2.52 o 
   2  -8  10      516.08      497.59     10.78 o 
   3  -8  10       22.48       20.95      3.06 o 
   4  -8  10       49.62       51.24      4.08 o 
   5  -8  10      253.55      262.15      8.28 o 
   6  -8  10        6.96        8.09      5.18 o 
   7  -8  10      126.44      124.89     18.27 o 
   8  -8  10       54.60       60.86      5.68 o 
  -8  -7  10       64.58       63.34      7.53 o 
  -7  -7  10        1.34        6.98      5.53 o 
  -6  -7  10       98.23      101.58      4.76 o 
  -5  -7  10        6.26       10.98      3.88 o 
  -4  -7  10       67.50       61.46      4.18 o 
  -3  -7  10       62.18       67.22      4.23 o 
  -2  -7  10      629.41      606.10     12.55 o 
  -1  -7  10      505.11      468.96     10.36 o 
   0  -7  10      469.42      475.63     10.32 o 
   1  -7  10      115.82      122.71      7.67 o 
   2  -7  10      110.34      112.42      4.40 o 
   3  -7  10       73.65       62.20      2.86 o 
   4  -7  10      549.29      562.32     11.69 o 
   5  -7  10      432.11      427.61      7.33 o 
   6  -7  10      876.46      893.90     16.32 o 
   7  -7  10       21.66       23.43      3.90 o 
   8  -7  10      219.53      242.91      7.96 o 
  -8  -6  10       97.21      110.78      8.42 o 
  -7  -6  10      296.77      323.20     33.34 o 
  -6  -6  10       22.26       17.46      3.06 o 
  -5  -6  10      977.40      962.33     19.19 o 
  -4  -6  10     1012.81     1001.53     20.75 o 
  -3  -6  10       22.71       15.08      3.06 o 
  -2  -6  10      376.21      363.16      8.69 o 
  -1  -6  10      692.47      731.00     14.22 o 
   0  -6  10       18.08       17.46      2.70 o 
   1  -6  10      352.75      358.34      7.32 o 
   2  -6  10       83.06       90.28      3.90 o 
   3  -6  10      182.33      184.47      3.94 o 
   4  -6  10      475.10      511.92      7.25 o 
   5  -6  10       36.57       45.01      3.08 o 
   6  -6  10       14.21       15.86      3.98 o 
   7  -6  10      102.61      100.05      7.44 o 
   8  -6  10        0.98       -4.72      6.21 o 
  -9  -5  10       50.39       58.47      7.23 o 
  -8  -5  10       24.58       25.66      5.95 o 
  -7  -5  10       33.88       33.26      3.28 o 
  -6  -5  10      309.95      307.38      7.44 o 
  -5  -5  10      242.60      255.38      6.61 o 
  -4  -5  10       94.77       85.85      3.78 o 
  -3  -5  10      193.45      225.82     14.21 o 
  -2  -5  10       11.64       14.64      3.97 o 
  -1  -5  10      320.08      321.29      9.67 o 
   0  -5  10      320.13      318.83      6.70 o 
   1  -5  10      185.91      195.07      4.58 o 
   2  -5  10      358.72      363.45      6.01 o 
   3  -5  10      198.13      189.80      3.61 o 
   4  -5  10      227.31      240.14      4.60 o 
   5  -5  10      493.28      498.71     10.33 o 
   6  -5  10      109.92      109.95      5.65 o 
   7  -5  10      224.79      236.67     10.69 o 
   8  -5  10      331.33      347.67     18.29 o 
 -10  -4  10       15.35       24.98      6.42 o 
  -9  -4  10      384.62      360.61     34.61 o 
  -8  -4  10       35.69       30.43      5.68 o 
  -7  -4  10      129.99      149.60      8.93 o 
  -6  -4  10      215.89      215.90      7.32 o 
  -5  -4  10      816.09      813.59     17.35 o 
  -4  -4  10       15.91       18.69      2.84 o 
  -3  -4  10      167.24      162.70      6.00 o 
  -2  -4  10      476.14      460.60      8.65 o 
  -1  -4  10       30.55       31.69      2.45 o 
   0  -4  10      603.79      602.83     10.54 o 
   1  -4  10      494.17      515.38      6.87 o 
   2  -4  10       46.09       46.25      2.03 o 
   3  -4  10      951.17      987.40     13.13 o 
   4  -4  10      333.11      334.03      6.87 o 
   5  -4  10      255.81      250.13      7.95 o 
   6  -4  10      277.67      284.67      8.86 o 
   7  -4  10       58.28       54.38      5.09 o 
   8  -4  10       57.00       60.85      9.94 o 
 -10  -3  10      164.37      166.66     10.26 o 
  -9  -3  10      485.77      502.39     16.48 o 
  -8  -3  10      139.27      115.18      7.62 o 
  -7  -3  10      132.27      146.20      6.20 o 
  -6  -3  10      151.02      143.10      9.97 o 
  -5  -3  10       16.54       10.72      3.49 o 
  -4  -3  10      850.70      870.90     14.58 o 
  -3  -3  10       51.38       49.92      2.59 o 
  -2  -3  10      419.70      425.77      7.23 o 
  -1  -3  10      503.73      529.08      8.49 o 
   0  -3  10        0.03        0.37      1.38 o 
   1  -3  10      109.46      114.08      2.59 o 
   2  -3  10      308.95      317.22      5.35 o 
   3  -3  10      118.42      127.74      3.64 o 
   4  -3  10       42.19       51.29      4.17 o 
   5  -3  10      112.48      105.03      5.57 o 
   6  -3  10        5.18        5.11      3.85 o 
   7  -3  10      325.78      313.64     11.85 o 
 -11  -2  10       16.57       19.75      6.49 o 
 -10  -2  10        6.06        6.76      5.58 o 
  -9  -2  10       33.19       32.68      5.87 o 
  -8  -2  10      198.37      204.93      7.37 o 
  -7  -2  10      270.10      290.75     15.50 o 
  -6  -2  10     1143.77     1132.28     21.48 o 
  -5  -2  10       29.56       28.42      2.55 o 
  -4  -2  10      308.72      325.54      6.20 o 
  -3  -2  10      309.53      317.07      5.52 o 
  -2  -2  10       19.76       19.78      1.96 o 
  -1  -2  10      502.32      516.29      8.37 o 
   0  -2  10      191.44      191.64      4.36 o 
   1  -2  10       25.32       30.08      2.21 o 
   2  -2  10     1341.08     1392.60     21.57 o 
   3  -2  10      315.33      314.68      8.05 o 
   4  -2  10      321.49      312.48      9.07 o 
   5  -2  10      547.05      546.24     13.17 o 
   6  -2  10       87.17       86.80      5.77 o 
   7  -2  10       15.59       15.96      5.46 o 
 -11  -1  10       40.50       35.39      7.38 o 
 -10  -1  10      222.29      228.52     11.48 o 
  -9  -1  10      134.79      116.17      8.26 o 
  -8  -1  10      339.18      335.47      9.27 o 
  -7  -1  10      493.53      484.08     16.94 o 
  -6  -1  10       37.62       32.62      4.91 o 
  -5  -1  10       43.54       44.12      2.49 o 
  -4  -1  10     2050.52     2124.26     26.15 o 
  -3  -1  10       15.27       16.67      1.79 o 
  -2  -1  10     2678.14     2828.91     37.11 o 
  -1  -1  10        8.56       12.21      1.62 o 
   0  -1  10      514.70      531.09      9.35 o 
   1  -1  10      355.54      367.05      7.31 o 
   2  -1  10        3.67        2.51      2.49 o 
   3  -1  10       66.63       69.27      5.28 o 
   4  -1  10      872.28      862.24     21.87 o 
   5  -1  10        8.89        6.55      3.92 o 
   6  -1  10      282.85      291.40     11.82 o 
   7  -1  10       43.59       40.18      6.59 o 
 -11   0  10       41.63       32.10      6.44 o 
 -10   0  10      109.70      113.50      8.10 o 
  -9   0  10       71.06       62.00      6.35 o 
  -8   0  10       32.71       40.50      3.79 o 
  -7   0  10      293.59      301.45     11.34 o 
  -6   0  10       69.82       74.03     10.13 o 
  -5   0  10      253.22      267.80      6.52 o 
  -4   0  10       44.23       41.04      2.79 o 
  -3   0  10      770.41      802.98     13.68 o 
  -2   0  10      104.48      103.09      3.83 o 
  -1   0  10      138.00      134.29      6.06 o 
   0   0  10        0.99       -0.05      1.95 o 
   1   0  10      489.48      494.36     10.87 o 
   2   0  10      520.98      518.25     11.45 o 
   3   0  10       23.61       26.36      4.81 o 
   4   0  10      147.61      146.38      8.52 o 
   5   0  10      146.98      150.35      7.44 o 
   6   0  10        0.71       -1.80      5.34 o 
 -11   1  10      669.26      624.04     19.08 o 
 -10   1  10       14.71       19.08      5.41 o 
  -9   1  10      356.30      354.36      9.74 o 
  -8   1  10      243.37      232.89      7.70 o 
  -7   1  10        1.63        1.20      2.69 o 
  -6   1  10      326.36      331.78      7.47 o 
  -5   1  10      637.93      659.79     11.85 o 
  -4   1  10      576.43      604.55     11.04 o 
  -3   1  10     1087.69     1153.75     21.35 o 
  -2   1  10      158.39      154.61      4.71 o 
  -1   1  10      406.91      414.14      8.17 o 
   0   1  10      807.21      815.37     16.02 o 
   1   1  10       87.00       84.08      4.49 o 
   2   1  10       83.70       90.14      4.85 o 
   3   1  10      255.02      230.26     10.17 o 
   4   1  10        0.05       -1.10      4.94 o 
   5   1  10      188.82      189.72     10.38 o 
 -11   2  10       89.06       86.62     10.82 o 
 -10   2  10      135.35      163.13      9.49 o 
  -9   2  10      104.10       99.15      5.20 o 
  -8   2  10       56.16       59.42      4.28 o 
  -7   2  10       16.26       20.46      3.21 o 
  -6   2  10        0.35       -1.18      2.31 o 
  -5   2  10      260.42      278.75      7.80 o 
  -4   2  10      464.21      484.83     10.95 o 
  -3   2  10      174.68      180.01      5.21 o 
  -2   2  10      231.60      227.55      8.04 o 
  -1   2  10      214.15      208.49      6.78 o 
   0   2  10        3.07       -0.77      2.77 o 
   1   2  10      837.23      815.09     16.50 o 
   2   2  10      134.77      131.08      6.02 o 
   3   2  10      156.76      154.20      9.02 o 
   4   2  10       95.25       93.26     12.05 o 
 -11   3  10       40.40       43.75      6.51 o 
 -10   3  10      113.24       96.63     10.32 o 
  -9   3  10      182.10      179.16      9.56 o 
  -8   3  10      121.53      119.98      6.21 o 
  -7   3  10      245.61      259.09      6.89 o 
  -6   3  10      203.37      204.62      9.36 o 
  -5   3  10       10.52       11.50      3.08 o 
  -4   3  10      170.52      169.73      6.36 o 
  -3   3  10      156.17      148.24      5.96 o 
  -2   3  10      222.63      215.80      7.08 o 
  -1   3  10      510.14      523.17     11.96 o 
   0   3  10        1.27       -0.63      3.08 o 
   1   3  10       63.00       68.82      4.87 o 
   2   3  10      431.71      417.56     14.19 o 
   3   3  10       50.63       40.00      6.44 o 
   4   3  10      167.95      165.73     10.18 o 
 -11   4  10       17.81       22.02      8.88 o 
 -10   4  10       44.96       59.25      5.77 o 
  -9   4  10       40.69       55.17      5.46 o 
  -8   4  10      356.27      346.82     11.47 o 
  -7   4  10       13.80       11.45      3.29 o 
  -6   4  10      520.76      511.28     11.84 o 
  -5   4  10       36.78       41.50      3.89 o 
  -4   4  10       29.01       32.42      3.66 o 
  -3   4  10       46.24       44.83      4.14 o 
  -2   4  10      163.13      158.67      6.63 o 
  -1   4  10        7.66        4.20      3.39 o 
   0   4  10      103.18      112.07      5.92 o 
   1   4  10       12.29       12.59      3.88 o 
   2   4  10       28.57       15.38      6.15 o 
   3   4  10      126.21      121.44      9.08 o 
 -11   5  10        1.17        3.65      5.83 o 
 -10   5  10      390.46      405.03     13.40 o 
  -9   5  10        1.13       -2.55      5.22 o 
  -8   5  10       11.69        0.70      5.29 o 
  -7   5  10       94.23       91.75      8.46 o 
  -6   5  10       31.97       29.67      3.92 o 
  -5   5  10       70.57       89.79      6.27 o 
  -4   5  10      266.90      255.05      9.60 o 
  -3   5  10      194.50      180.06      7.36 o 
  -2   5  10      864.66      847.57     17.64 o 
  -1   5  10      293.17      282.48      9.12 o 
   0   5  10      241.34      246.50      8.75 o 
   1   5  10      216.80      217.72     20.04 o 
 -10   6  10        6.68       16.90      5.23 o 
  -9   6  10        5.35        6.79      6.01 o 
  -8   6  10        0.33       -1.50      5.53 o 
  -7   6  10      132.96      135.86     10.99 o 
  -6   6  10      471.69      466.19     19.60 o 
  -5   6  10        0.79        1.28      3.55 o 
  -4   6  10       87.69       87.11      6.77 o 
  -3   6  10      179.83      175.62      8.26 o 
  -2   6  10      249.27      214.87     12.68 o 
  -1   6  10       56.01       59.33      5.39 o 
   0   6  10        5.65        7.19      4.32 o 
  -9   7  10      193.79      209.71     13.49 o 
  -8   7  10       36.04       40.78      7.64 o 
  -7   7  10        0.23       -1.87      5.91 o 
  -6   7  10        1.94        1.84      6.05 o 
  -5   7  10      204.49      208.34     10.11 o 
  -4   7  10       34.75       29.52      4.75 o 
  -3   7  10      173.68      175.49     11.28 o 
  -2   7  10       26.02       17.96      6.77 o 
  -1 -12  11        5.00        9.75      6.56 o 
   0 -12  11       68.71       57.65      8.42 o 
   1 -12  11      114.60       92.41      9.81 o 
   2 -12  11       52.93       45.62      7.86 o 
   3 -12  11      189.84      194.09     12.84 o 
   4 -12  11       58.05       68.15      8.90 o 
   5 -12  11        4.07        2.90      5.49 o 
  -3 -11  11        2.39        4.23      5.03 o 
  -2 -11  11       26.67       26.42      5.42 o 
  -1 -11  11      207.67      209.57     13.13 o 
   0 -11  11        1.11       -4.46      5.65 o 
   1 -11  11       65.25       83.81      9.00 o 
   2 -11  11      137.14      133.30     10.53 o 
   3 -11  11       21.16       28.92      7.08 o 
   4 -11  11      268.74      296.00     15.05 o 
   5 -11  11        6.47        7.44      5.32 o 
   6 -11  11      364.15      369.46     13.74 o 
  -4 -10  11       35.77       40.75      5.98 o 
  -3 -10  11      147.49      162.14     11.44 o 
  -2 -10  11      124.82      121.42      7.45 o 
  -1 -10  11      285.62      310.28     11.18 o 
   0 -10  11       64.28       68.16      6.47 o 
   1 -10  11      107.48       93.08      8.78 o 
   2 -10  11       65.94       58.29      7.51 o 
   3 -10  11      135.36      122.34      9.56 o 
   4 -10  11        7.90       11.61      5.98 o 
   5 -10  11      335.34      352.29     12.99 o 
   6 -10  11      277.09      323.72     13.19 o 
   7 -10  11        5.25        4.64      6.05 o 
  -5  -9  11      520.76      559.10     16.38 o 
  -4  -9  11        1.49        2.58      4.53 o 
  -3  -9  11      120.23      110.68      5.66 o 
  -2  -9  11       17.84       20.75      3.67 o 
  -1  -9  11        2.70        1.16      3.13 o 
   0  -9  11       91.13       87.59      4.80 o 
   1  -9  11      165.96      170.56      6.50 o 
   2  -9  11      168.79      136.93      7.29 o 
   3  -9  11      119.42      107.37      6.24 o 
   4  -9  11      211.37      183.10     11.51 o 
   5  -9  11       42.49       37.92      5.49 o 
   6  -9  11       78.01       73.01      7.07 o 
   7  -9  11        9.56       13.75      6.18 o 
  -7  -8  11       48.41       43.35     10.37 o 
  -6  -8  11       93.63       87.67      6.78 o 
  -5  -8  11        1.53       -1.29      3.38 o 
  -4  -8  11      130.28      134.06      7.38 o 
  -3  -8  11       66.96       71.28      6.07 o 
  -2  -8  11      193.97      200.36      7.04 o 
  -1  -8  11      248.67      243.62      8.18 o 
   0  -8  11      210.66      228.78      7.53 o 
   1  -8  11      594.46      565.40     12.11 o 
   2  -8  11     1262.13     1226.63     30.41 o 
   3  -8  11        0.06        0.58      3.37 o 
   4  -8  11      508.50      502.84     13.52 o 
   5  -8  11       62.16       83.20      5.79 o 
   6  -8  11        0.69        6.23      5.22 o 
   7  -8  11      227.27      246.00     11.61 o 
  -7  -7  11        3.11        4.21      5.60 o 
  -6  -7  11       28.96       28.50      3.91 o 
  -5  -7  11       51.54       52.47      4.28 o 
  -4  -7  11       99.83       84.51      4.80 o 
  -3  -7  11      164.42      179.50      6.65 o 
  -2  -7  11       18.00       17.34      3.22 o 
  -1  -7  11      369.53      369.10      9.07 o 
   0  -7  11      139.19      145.68      5.82 o 
   1  -7  11       42.63       51.45      3.74 o 
   2  -7  11      134.94      131.59      4.90 o 
   3  -7  11      294.58      295.21     10.02 o 
   4  -7  11       40.16       49.05      3.33 o 
   5  -7  11       15.45       11.79      3.06 o 
   6  -7  11      439.78      467.62     26.04 o 
   7  -7  11      104.89      100.85      6.18 o 
  -8  -6  11      158.95      163.71     12.35 o 
  -7  -6  11      129.59      145.70      6.90 o 
  -6  -6  11      204.21      191.99      6.73 o 
  -5  -6  11      229.32      220.56      6.55 o 
  -4  -6  11       42.15       42.68      3.82 o 
  -3  -6  11       10.14        6.46      3.54 o 
  -2  -6  11     1002.46      953.83     17.98 o 
  -1  -6  11      268.51      275.23      7.52 o 
   0  -6  11      303.38      308.38      8.32 o 
   1  -6  11      203.14      212.66      5.78 o 
   2  -6  11        1.00        0.52      2.26 o 
   3  -6  11       84.88       91.68      3.13 o 
   4  -6  11      272.80      293.19      5.07 o 
   5  -6  11       88.11       92.39     10.22 o 
   6  -6  11      204.74      198.62      9.49 o 
   7  -6  11       52.25       61.69      6.62 o 
  -9  -5  11       44.60       45.65      6.99 o 
  -8  -5  11       62.32       67.90      7.34 o 
  -7  -5  11       50.63       60.00      3.96 o 
  -6  -5  11      157.27      153.81      5.73 o 
  -5  -5  11        0.31        1.53      2.92 o 
  -4  -5  11      378.43      369.49      9.61 o 
  -3  -5  11      198.16      197.65      8.10 o 
  -2  -5  11      360.91      338.73     16.97 o 
  -1  -5  11      157.06      156.46      5.90 o 
   0  -5  11       66.96       69.07      3.85 o 
   1  -5  11      317.89      334.81      8.47 o 
   2  -5  11      725.76      726.14     12.79 o 
   3  -5  11      107.49      111.01      4.05 o 
   4  -5  11      222.64      235.12      5.24 o 
   5  -5  11      638.63      650.12     14.50 o 
   6  -5  11       73.46       83.13      8.50 o 
   7  -5  11      141.49      149.24      9.31 o 
  -9  -4  11      280.30      310.44     18.28 o 
  -8  -4  11      171.71      170.74     22.93 o 
  -7  -4  11       62.93       60.09      4.56 o 
  -6  -4  11      175.56      175.09      8.44 o 
  -5  -4  11      197.15      215.94      7.34 o 
  -4  -4  11       43.53       35.99      3.52 o 
  -3  -4  11      400.03      414.15     11.76 o 
  -2  -4  11      690.82      720.57     14.44 o 
  -1  -4  11       98.74       99.79      7.30 o 
   0  -4  11      891.95      901.38     17.25 o 
   1  -4  11       49.13       54.88      3.64 o 
   2  -4  11      243.08      252.99      6.21 o 
   3  -4  11      124.11      130.75      5.38 o 
   4  -4  11        1.83       -0.08      3.18 o 
   5  -4  11      143.84      135.11      9.08 o 
   6  -4  11      181.99      196.25      7.95 o 
   7  -4  11       35.30       46.37      9.02 o 
 -10  -3  11       13.11       12.27      5.94 o 
  -9  -3  11        1.63       -3.60      5.34 o 
  -8  -3  11       23.23       29.65      4.02 o 
  -7  -3  11      235.03      228.49      7.74 o 
  -6  -3  11        3.86        0.46      2.89 o 
  -5  -3  11      288.99      284.00     10.13 o 
  -4  -3  11      456.36      444.99     10.49 o 
  -3  -3  11      241.38      242.56      6.97 o 
  -2  -3  11      213.43      219.43      6.66 o 
  -1  -3  11      174.59      183.37      6.16 o 
   0  -3  11       21.19       26.07      3.02 o 
   1  -3  11      504.08      492.69     10.92 o 
   2  -3  11      104.76      108.74      6.46 o 
   3  -3  11        7.07        9.67      2.57 o 
   4  -3  11      165.36      157.73      6.75 o 
   5  -3  11        0.14       -0.45      3.74 o 
   6  -3  11      184.31      194.11     10.49 o 
   7  -3  11      294.80      303.40     12.23 o 
 -10  -2  11      126.91      111.63      8.48 o 
  -9  -2  11       89.08       98.84     19.38 o 
  -8  -2  11       70.03       65.25      4.61 o 
  -7  -2  11      114.05      117.44      7.41 o 
  -6  -2  11      208.62      205.64      7.09 o 
  -5  -2  11       17.22       10.37      2.98 o 
  -4  -2  11      877.41      874.34     14.93 o 
  -3  -2  11      343.15      363.95      7.91 o 
  -2  -2  11       10.65       16.25      2.79 o 
  -1  -2  11      120.82      114.09      5.67 o 
   0  -2  11      212.16      217.00      6.72 o 
   1  -2  11       62.63       73.12      3.96 o 
   2  -2  11      960.34     1012.07     19.21 o 
   3  -2  11        1.08        4.35      3.02 o 
   4  -2  11      983.13      961.53     19.99 o 
   5  -2  11      121.66      122.88      7.91 o 
   6  -2  11       35.43       34.21      5.96 o 
 -11  -1  11       48.66       50.61     17.58 o 
 -10  -1  11       13.14       11.52      5.83 o 
  -9  -1  11      186.04      181.49      9.97 o 
  -8  -1  11      250.41      262.72     10.90 o 
  -7  -1  11       20.96       23.92      5.53 o 
  -6  -1  11      367.85      370.41      9.52 o 
  -5  -1  11      777.19      785.89     15.92 o 
  -4  -1  11      129.25      131.42      4.89 o 
  -3  -1  11        9.21       10.25      2.35 o 
  -2  -1  11     1004.58     1055.84     19.90 o 
  -1  -1  11      157.99      159.05      5.95 o 
   0  -1  11      596.65      590.88     15.16 o 
   1  -1  11       18.27       10.99      2.86 o 
   2  -1  11        1.74        1.68      2.82 o 
   3  -1  11       54.18       55.04      5.87 o 
   4  -1  11       67.14       61.70      5.33 o 
   5  -1  11      133.57      141.04      7.20 o 
   6  -1  11      237.23      226.14     12.73 o 
 -11   0  11       40.41       45.41      6.92 o 
 -10   0  11      178.30      189.51     10.50 o 
  -9   0  11      200.71      205.24      7.73 o 
  -8   0  11      211.77      212.05      7.62 o 
  -7   0  11       79.46       81.57      4.72 o 
  -6   0  11        9.86       10.14      2.94 o 
  -5   0  11       85.04       75.78      3.73 o 
  -4   0  11      457.48      461.80      9.27 o 
  -3   0  11       62.42       60.55      3.87 o 
  -2   0  11      289.87      282.67      7.80 o 
  -1   0  11       56.41       57.26      9.81 o 
   0   0  11       29.77       25.12      3.16 o 
   1   0  11      672.50      692.42     14.32 o 
   2   0  11      116.56      119.70      5.54 o 
   3   0  11      164.15      167.31      9.04 o 
   4   0  11      350.47      331.27     12.45 o 
   5   0  11       47.51       55.91      6.74 o 
 -11   1  11       28.51       19.85      6.40 o 
 -10   1  11      249.02      263.08     12.42 o 
  -9   1  11       50.91       45.31      4.30 o 
  -8   1  11      150.81      155.22      9.33 o 
  -7   1  11       47.72       46.96      5.46 o 
  -6   1  11      550.67      559.17     10.90 o 
  -5   1  11       85.40       82.90      3.91 o 
  -4   1  11       54.35       62.90      4.14 o 
  -3   1  11      507.88      519.22     11.63 o 
  -2   1  11       19.35       19.34      3.78 o 
  -1   1  11      299.44      313.56      8.30 o 
   0   1  11      224.78      209.38      6.98 o 
   1   1  11        3.86        7.92      3.15 o 
   2   1  11       28.09       38.95      4.63 o 
   3   1  11      133.84      120.12      7.97 o 
   4   1  11      139.25      134.93     14.10 o 
 -11   2  11      226.30      223.90     16.79 o 
 -10   2  11      264.17      254.18     12.20 o 
  -9   2  11       49.58       44.40      5.59 o 
  -8   2  11      303.42      297.65      8.97 o 
  -7   2  11       29.87       27.12      4.26 o 
  -6   2  11      279.55      289.77      9.69 o 
  -5   2  11      239.34      240.76      9.01 o 
  -4   2  11       11.36       11.22      3.15 o 
  -3   2  11       85.51       88.91      7.37 o 
  -2   2  11      148.26      155.29      8.06 o 
  -1   2  11       78.61       82.17      4.74 o 
   0   2  11      174.12      178.27      6.86 o 
   1   2  11      215.69      202.33      7.40 o 
   2   2  11       56.56       61.81      7.79 o 
   3   2  11      228.15      206.21     10.60 o 
 -11   3  11       26.24       19.37      8.50 o 
 -10   3  11       94.22       92.30      6.54 o 
  -9   3  11      130.26      119.24      7.28 o 
  -8   3  11       15.73       13.08      3.65 o 
  -7   3  11      132.65      140.91      6.12 o 
  -6   3  11        5.76        5.85      3.27 o 
  -5   3  11       15.36       19.81      4.05 o 
  -4   3  11      149.26      145.37      7.95 o 
  -3   3  11        2.78        2.57      3.76 o 
  -2   3  11      173.73      172.68      6.87 o 
  -1   3  11      300.59      303.32      8.90 o 
   0   3  11        0.87        9.88      4.43 o 
   1   3  11      166.20      169.39     15.35 o 
   2   3  11       83.16       80.25      7.52 o 
 -10   4  11       69.96       70.52     13.11 o 
  -9   4  11       12.63       11.65      5.94 o 
  -8   4  11       13.61       23.57      6.21 o 
  -7   4  11        1.85        0.42      3.36 o 
  -6   4  11      628.20      607.69     13.62 o 
  -5   4  11      479.24      445.81     11.19 o 
  -4   4  11      293.57      303.79      9.02 o 
  -3   4  11      112.04      118.50      7.24 o 
  -2   4  11        5.75        4.22      3.61 o 
  -1   4  11       60.14       68.45      6.41 o 
   0   4  11      323.90      314.99      9.67 o 
   1   4  11        3.41        6.94      5.77 o 
 -10   5  11      357.37      376.33     17.34 o 
  -9   5  11        1.40       -3.08      5.76 o 
  -8   5  11      190.18      190.29     12.31 o 
  -7   5  11       12.06        6.58      5.94 o 
  -6   5  11        7.87        7.64      3.83 o 
  -5   5  11        9.62        3.08      3.65 o 
  -4   5  11        1.88       -1.99      4.45 o 
  -3   5  11       39.87       39.73      4.58 o 
  -2   5  11      163.04      160.10      7.34 o 
  -1   5  11        2.75        1.68      4.06 o 
   0   5  11        8.65        7.29      4.35 o 
  -9   6  11       49.33       53.83      8.44 o 
  -8   6  11       16.96       19.01      6.84 o 
  -7   6  11      303.29      260.78     14.57 o 
  -6   6  11       74.78       51.50      7.99 o 
  -5   6  11       36.44       42.10      4.83 o 
  -4   6  11       91.98       87.85      7.05 o 
  -3   6  11        0.63       -2.37      4.02 o 
  -2   6  11       75.37       78.80      5.94 o 
  -6   7  11        8.40        6.29      6.74 o 
   1 -12  12       32.09       46.73      8.23 o 
   2 -12  12       58.33       65.42      8.94 o 
   3 -12  12       26.26       23.74      7.45 o 
  -2 -11  12       23.49       25.01     11.22 o 
  -1 -11  12       39.30       42.84      7.92 o 
   0 -11  12        2.97        0.65      6.03 o 
   1 -11  12      119.82      119.87     10.15 o 
   2 -11  12       31.19       51.78      7.99 o 
   3 -11  12      119.16      125.60     10.64 o 
   4 -11  12      103.23      114.08     10.37 o 
   5 -11  12        0.52        7.09      8.12 o 
  -4 -10  12        4.32        3.05      5.05 o 
  -3 -10  12       65.41       64.21      6.58 o 
  -2 -10  12      169.84      149.44     13.00 o 
  -1 -10  12      259.54      245.80     18.36 o 
   0 -10  12      141.56      144.55      6.73 o 
   1 -10  12      427.70      414.78     12.65 o 
   2 -10  12       80.69       83.34      8.73 o 
   3 -10  12        4.74        4.41      5.96 o 
   4 -10  12       42.82       43.97      7.38 o 
   5 -10  12      221.24      225.79     10.93 o 
   6 -10  12       28.65       45.85     11.30 o 
  -5  -9  12       87.37       98.96      7.45 o 
  -4  -9  12       87.90       99.97      5.77 o 
  -3  -9  12      163.17      156.71      6.86 o 
  -2  -9  12      350.20      334.26      9.32 o 
  -1  -9  12        4.85        3.97      3.43 o 
   0  -9  12       29.04       35.80      6.37 o 
   1  -9  12      424.34      413.26     11.55 o 
   2  -9  12       33.03       34.08      4.74 o 
   3  -9  12      482.42      478.05     13.56 o 
   4  -9  12       33.97       33.69      4.73 o 
   5  -9  12       91.32      101.38      7.40 o 
   6  -9  12      115.31      103.74     12.74 o 
  -6  -8  12       12.98       20.61      4.20 o 
  -5  -8  12      281.98      271.89      8.66 o 
  -4  -8  12       40.73       41.77      4.35 o 
  -3  -8  12        7.30       10.05      3.57 o 
  -2  -8  12      206.64      196.43      8.97 o 
  -1  -8  12       84.92       81.17      4.74 o 
   0  -8  12      138.96      126.46      5.59 o 
   1  -8  12        6.04       11.37      3.28 o 
   2  -8  12      108.01      103.66      5.07 o 
   3  -8  12       77.49       71.45      5.48 o 
   4  -8  12      220.34      228.49      8.98 o 
   5  -8  12       54.81       56.80      6.06 o 
   6  -8  12      226.41      245.40     18.01 o 
   7  -8  12       17.56       17.96      5.73 o 
  -7  -7  12      224.78      230.26     16.46 o 
  -6  -7  12      761.48      754.69     25.11 o 
  -5  -7  12      112.16      105.33      5.53 o 
  -4  -7  12      117.63      105.37      5.40 o 
  -3  -7  12      192.91      200.32      7.06 o 
  -2  -7  12       48.55       26.34      3.60 o 
  -1  -7  12      156.65      154.06      6.35 o 
   0  -7  12      259.97      247.12      7.50 o 
   1  -7  12      224.51      215.23      6.58 o 
   2  -7  12      758.80      754.16     13.15 o 
   3  -7  12      559.22      570.32     14.38 o 
   4  -7  12      345.61      342.60     10.85 o 
   5  -7  12      204.43      222.01     17.40 o 
   6  -7  12       10.17       13.50      5.24 o 
   7  -7  12        6.19       10.10      5.51 o 
  -8  -6  12        5.79       12.23      5.99 o 
  -7  -6  12      122.73      124.48      5.50 o 
  -6  -6  12       15.04       20.56      3.43 o 
  -5  -6  12       79.02       79.72      4.84 o 
  -4  -6  12        2.37        3.67      3.16 o 
  -3  -6  12        4.21       -4.28      2.86 o 
  -2  -6  12      222.88      236.12      7.71 o 
  -1  -6  12      390.66      400.24      9.69 o 
   0  -6  12      526.21      530.57     11.77 o 
   1  -6  12      190.57      200.66      6.29 o 
   2  -6  12      119.45      145.38     11.70 o 
   3  -6  12       63.41       79.19      4.17 o 
   4  -6  12      114.78      135.23      8.62 o 
   5  -6  12       18.68       23.56      5.05 o 
   6  -6  12      227.71      230.41     10.37 o 
   7  -6  12        0.55       -6.47      7.36 o 
  -8  -5  12       53.84       44.96      6.58 o 
  -7  -5  12       89.24       93.57      4.68 o 
  -6  -5  12       73.99       76.90      4.29 o 
  -5  -5  12      184.54      181.88      9.29 o 
  -4  -5  12      203.77      206.29      8.65 o 
  -3  -5  12      280.33      266.86      9.58 o 
  -2  -5  12      876.51      856.97     20.57 o 
  -1  -5  12       54.72       57.76      5.49 o 
   0  -5  12        2.61        0.78      2.73 o 
   1  -5  12      232.65      225.10      7.19 o 
   2  -5  12      801.00      829.23     16.51 o 
   3  -5  12      153.45      149.17      5.48 o 
   4  -5  12      167.74      176.31      5.97 o 
   5  -5  12       69.17       80.60      9.78 o 
   6  -5  12      105.09      103.51      7.70 o 
  -9  -4  12       88.52       87.72      8.05 o 
  -8  -4  12      250.05      247.28     22.43 o 
  -7  -4  12      401.86      380.44     12.93 o 
  -6  -4  12      120.39      103.39      8.56 o 
  -5  -4  12       49.19       48.97      4.17 o 
  -4  -4  12        4.56        0.14      3.31 o 
  -3  -4  12      983.77      993.63     23.18 o 
  -2  -4  12      274.49      287.54     12.72 o 
  -1  -4  12      154.76      160.73     11.40 o 
   0  -4  12        6.18        7.96      2.87 o 
   1  -4  12       20.82       22.92      3.30 o 
   2  -4  12       86.76       95.09      4.84 o 
   3  -4  12      183.38      183.74      6.75 o 
   4  -4  12       36.85       32.37      4.16 o 
   5  -4  12       34.04       37.17      4.64 o 
   6  -4  12       73.20       79.38      6.98 o 
  -9  -3  12        1.92        4.59      5.40 o 
  -8  -3  12      141.88      135.51      6.43 o 
  -7  -3  12      247.88      251.79      8.27 o 
  -6  -3  12        2.09        0.59      3.07 o 
  -5  -3  12      145.26      139.49      6.10 o 
  -4  -3  12        1.15       -0.52      2.80 o 
  -3  -3  12       81.50       75.12      4.24 o 
  -2  -3  12      564.48      551.68     12.07 o 
  -1  -3  12        1.86        0.69      2.66 o 
   0  -3  12      807.94      809.52     16.15 o 
   1  -3  12      794.74      836.00     16.68 o 
   2  -3  12       64.37       61.13      4.98 o 
   3  -3  12      392.89      396.55      8.74 o 
   4  -3  12      284.58      264.65      8.76 o 
   5  -3  12      120.22      114.63      6.36 o 
   6  -3  12      284.18      283.85     11.77 o 
 -10  -2  12       86.93       88.95      8.08 o 
  -9  -2  12       86.60       83.75      9.01 o 
  -8  -2  12        1.61       -3.34      3.24 o 
  -7  -2  12       68.99       64.47      4.60 o 
  -6  -2  12       92.70       98.30      5.17 o 
  -5  -2  12       34.23       36.41      3.71 o 
  -4  -2  12      149.20      155.33      5.83 o 
  -3  -2  12      298.41      308.94      8.40 o 
  -2  -2  12      430.70      435.72     10.35 o 
  -1  -2  12      126.68      119.63      8.10 o 
   0  -2  12        9.51        7.43      2.90 o 
   1  -2  12       83.76       82.25     10.45 o 
   2  -2  12      500.56      509.46     11.54 o 
   3  -2  12      306.12      305.48     11.18 o 
   4  -2  12       82.60       85.84      5.74 o 
   5  -2  12      169.15      183.49      9.88 o 
 -10  -1  12       37.74       36.61     14.70 o 
  -9  -1  12      100.96       99.10      9.31 o 
  -8  -1  12       74.73       71.22      8.37 o 
  -7  -1  12        1.85       -0.89      3.08 o 
  -6  -1  12      118.16      115.86      5.47 o 
  -5  -1  12       67.55       70.41      5.29 o 
  -4  -1  12     1077.75     1087.62     18.24 o 
  -3  -1  12      287.52      313.86      8.45 o 
  -2  -1  12        3.94        4.23      2.81 o 
  -1  -1  12       23.32       28.89      3.46 o 
   0  -1  12      806.60      816.15     21.70 o 
   1  -1  12       14.04       13.52      3.85 o 
   2  -1  12       10.62       14.69      3.34 o 
   3  -1  12       23.98       27.02      5.33 o 
   4  -1  12       82.56       73.97      6.94 o 
   5  -1  12       52.35       53.12      7.11 o 
 -10   0  12       28.41       20.56      6.06 o 
  -9   0  12      106.52      109.38      5.98 o 
  -8   0  12      222.52      222.10      9.30 o 
  -7   0  12       92.08       85.93      4.98 o 
  -6   0  12       54.14       51.62      5.08 o 
  -5   0  12      439.67      430.69     14.38 o 
  -4   0  12      408.97      411.80     10.23 o 
  -3   0  12       34.91       33.82      3.66 o 
  -2   0  12      273.48      269.05      9.57 o 
  -1   0  12      162.89      149.47      7.41 o 
   0   0  12      226.20      237.87      9.06 o 
   1   0  12      738.27      721.83     15.09 o 
   2   0  12        1.39        2.85      3.31 o 
   3   0  12      474.38      456.84     14.72 o 
   4   0  12      150.32      138.38      8.90 o 
 -10   1  12      193.80      184.31     10.64 o 
  -9   1  12      108.21      112.62      6.14 o 
  -8   1  12       10.18        7.34      3.54 o 
  -7   1  12       59.92       55.83      4.40 o 
  -6   1  12      227.02      226.59      8.61 o 
  -5   1  12        7.48        7.98      3.72 o 
  -4   1  12      145.87      139.62      6.14 o 
  -3   1  12      415.73      392.79     10.00 o 
  -2   1  12       55.79       53.70      7.32 o 
  -1   1  12       87.15       89.09     21.87 o 
   0   1  12        1.55        1.88      3.77 o 
   1   1  12        2.53        3.28      3.37 o 
   2   1  12      109.82      107.47      7.79 o 
   3   1  12        1.98        2.18      5.45 o 
 -10   2  12       16.85       14.99      4.69 o 
  -9   2  12      103.26      109.99      6.77 o 
  -8   2  12       75.43       65.20      4.83 o 
  -7   2  12        9.50       13.26      4.31 o 
  -6   2  12      106.35      109.82      5.66 o 
  -5   2  12       93.57       95.81      5.29 o 
  -4   2  12       69.35       73.96      4.88 o 
  -3   2  12       72.07       60.34      4.53 o 
  -2   2  12       60.47       55.48      5.43 o 
  -1   2  12      145.54      149.58      7.97 o 
   0   2  12      303.77      292.23      8.86 o 
   1   2  12       22.20       23.79      4.09 o 
   2   2  12       16.23        6.12      5.60 o 
 -10   3  12      124.72      137.66      9.09 o 
  -9   3  12       51.20       61.73      7.73 o 
  -8   3  12       69.42       66.48      5.99 o 
  -7   3  12      232.92      218.44      8.24 o 
  -6   3  12       60.97       55.27      4.97 o 
  -5   3  12      131.30      134.92      6.36 o 
  -4   3  12      177.09      177.29      7.27 o 
  -3   3  12       13.02       10.46      4.45 o 
  -2   3  12      309.60      311.44     11.22 o 
  -1   3  12      136.93      133.25      8.00 o 
   0   3  12       58.18       63.09      5.10 o 
   1   3  12       83.07       74.17      7.36 o 
  -9   4  12       26.27       23.75      6.80 o 
  -8   4  12        1.54       -1.97      5.49 o 
  -7   4  12       35.37       36.24      4.51 o 
  -6   4  12      372.93      370.63     10.59 o 
  -5   4  12       21.48       12.84      4.02 o 
  -4   4  12      193.57      189.13      9.20 o 
  -3   4  12       91.97       86.37     10.28 o 
  -2   4  12       24.53       31.54      7.74 o 
  -1   4  12        3.91        9.15      4.17 o 
   0   4  12       41.77       40.44      5.00 o 
  -8   5  12      111.12      113.21     10.43 o 
  -7   5  12       15.94        9.69      6.36 o 
  -6   5  12        4.48        8.41      4.04 o 
  -5   5  12       55.77       53.92      5.15 o 
  -4   5  12        0.07        0.60      3.92 o 
  -3   5  12       20.23       16.31     12.82 o 
  -2   5  12       46.96       53.28      6.36 o 
  -1 -11  13        3.92        3.43      6.36 o 
   0 -11  13      137.70      111.08     10.20 o 
   1 -11  13       92.81       83.98      9.27 o 
   2 -11  13       30.85       32.23      7.40 o 
   3 -11  13       44.74       40.54      7.94 o 
  -3 -10  13        7.68        9.45      5.19 o 
  -2 -10  13      117.65      110.65      6.13 o 
  -1 -10  13       42.04       36.20      4.48 o 
   0 -10  13       35.65       38.05      5.30 o 
   1 -10  13      106.58      106.24      6.99 o 
   2 -10  13      214.61      199.19      9.16 o 
   3 -10  13       47.14       53.52      5.68 o 
   4 -10  13       66.25       75.86      8.71 o 
   5 -10  13      242.89      272.01     12.46 o 
  -4  -9  13        4.21       10.46      4.06 o 
  -3  -9  13       38.62       46.49      4.78 o 
  -2  -9  13      133.46      143.20      6.60 o 
  -1  -9  13      167.02      167.91     12.38 o 
   0  -9  13      327.49      328.27     14.62 o 
   1  -9  13       10.84       11.55      3.65 o 
   2  -9  13       56.53       47.27      5.25 o 
   3  -9  13       47.70       48.68      5.30 o 
   4  -9  13       62.99       48.58      5.33 o 
   5  -9  13       18.02       11.70     10.15 o 
  -6  -8  13       12.20       13.33      4.19 o 
  -5  -8  13       97.99       94.33      6.43 o 
  -4  -8  13      227.94      239.49     12.60 o 
  -3  -8  13      315.29      337.76     18.41 o 
  -2  -8  13       90.48       95.29     11.45 o 
  -1  -8  13       75.12       69.07      4.85 o 
   0  -8  13      127.98      119.03      5.95 o 
   1  -8  13      110.98      130.22     14.44 o 
   2  -8  13       15.57       14.90      3.64 o 
   3  -8  13      135.79      128.88      9.64 o 
   4  -8  13      183.57      208.41      9.05 o 
   5  -8  13        4.48        0.28      9.03 o 
  -7  -7  13       60.62       68.29      6.77 o 
  -6  -7  13        2.11        5.32      3.76 o 
  -5  -7  13        0.60       -6.34      3.51 o 
  -4  -7  13       40.30       48.39      4.47 o 
  -3  -7  13      173.01      164.56     10.27 o 
  -2  -7  13      128.38      107.60      5.35 o 
  -1  -7  13      211.27      204.52      7.29 o 
   0  -7  13       48.99       59.17      4.40 o 
   1  -7  13        2.62        3.29      2.82 o 
   2  -7  13      129.77      131.92      7.43 o 
   3  -7  13       14.69       18.82      3.16 o 
   4  -7  13       73.64       78.29      5.14 o 
  -7  -6  13       47.88       46.25      4.25 o 
  -6  -6  13      617.53      567.77     32.44 o 
  -5  -6  13      271.14      257.84      8.16 o 
  -4  -6  13       43.29       47.85      4.29 o 
  -3  -6  13      311.97      305.27      8.63 o 
  -2  -6  13      144.71      162.91      9.35 o 
  -1  -6  13        9.79       12.46      4.67 o 
   0  -6  13      124.45      116.26      6.25 o 
   1  -6  13       34.34       39.06      3.42 o 
   2  -6  13      345.07      353.86      8.12 o 
   3  -6  13       92.10      104.73      4.59 o 
   4  -6  13       32.50       39.29      5.75 o 
  -8  -5  13       61.34       55.21      7.07 o 
  -7  -5  13       76.87       74.28      4.55 o 
  -6  -5  13       97.95      107.16      5.93 o 
  -5  -5  13       37.87       37.91      4.97 o 
  -4  -5  13      136.90      140.78     10.90 o 
  -3  -5  13       54.64       48.31      4.95 o 
  -2  -5  13       97.83       88.95      5.82 o 
  -1  -5  13      100.54       98.99      5.10 o 
   0  -5  13      184.34      173.56      6.71 o 
   1  -5  13      167.27      172.66      7.05 o 
   2  -5  13       26.88       29.63      4.60 o 
   3  -5  13       81.91       80.22      4.95 o 
   4  -5  13      425.98      444.12     11.68 o 
   5  -5  13       16.20       20.34      5.38 o 
  -8  -4  13       14.22       21.43      4.27 o 
  -7  -4  13      103.38       81.97      5.35 o 
  -6  -4  13      467.84      461.39     25.20 o 
  -5  -4  13       21.97       19.13      3.70 o 
  -4  -4  13       26.51       26.72      4.33 o 
  -3  -4  13      195.99      201.52      8.65 o 
  -2  -4  13       20.55       21.46      3.44 o 
  -1  -4  13      323.71      322.39      8.88 o 
   0  -4  13      254.23      251.44      7.89 o 
   1  -4  13      104.79       98.85      5.16 o 
   2  -4  13      225.47      232.49      7.73 o 
   3  -4  13       60.93       61.50      4.55 o 
   4  -4  13      146.91      149.27      9.04 o 
   5  -4  13       99.37      113.93     10.96 o 
  -9  -3  13       39.96       29.97      6.53 o 
  -8  -3  13       48.19       49.88      4.79 o 
  -7  -3  13       11.43       11.13      3.73 o 
  -6  -3  13       47.08       46.40      4.37 o 
  -5  -3  13      150.66      147.56      6.45 o 
  -4  -3  13      108.22       83.23      5.80 o 
  -3  -3  13      255.61      259.46      7.89 o 
  -2  -3  13       39.75       40.60      3.86 o 
  -1  -3  13        0.38        1.43      2.97 o 
   0  -3  13      158.86      171.56      6.78 o 
   1  -3  13       35.56       30.39      3.81 o 
   2  -3  13       45.15       46.25      7.03 o 
   3  -3  13       91.17       92.35      7.20 o 
   4  -3  13       19.76       15.45      5.36 o 
   5  -3  13       13.24       18.45      5.60 o 
  -9  -2  13       33.36       39.74     14.22 o 
  -8  -2  13      434.94      416.59     23.02 o 
  -7  -2  13      188.03      180.81      7.46 o 
  -6  -2  13        3.20       -1.27      3.25 o 
  -5  -2  13      181.32      185.33      7.26 o 
  -4  -2  13      259.72      273.98     15.53 o 
  -3  -2  13        3.02        6.00      3.35 o 
  -2  -2  13      196.37      206.10      7.19 o 
  -1  -2  13      117.01      123.19      5.71 o 
   0  -2  13      198.33      187.68      6.98 o 
   1  -2  13      217.63      231.74      9.22 o 
   2  -2  13       77.27       80.60      6.01 o 
   3  -2  13      384.52      380.29     18.62 o 
   4  -2  13      119.99      117.26      7.89 o 
  -9  -1  13      138.59      136.02      6.93 o 
  -8  -1  13       78.91       74.32      5.21 o 
  -7  -1  13        5.91        5.92      3.58 o 
  -6  -1  13      138.57      135.24      6.19 o 
  -5  -1  13      367.37      335.60      8.28 o 
  -4  -1  13       32.39       22.00      3.62 o 
  -3  -1  13     1079.39     1087.38     21.02 o 
  -2  -1  13       53.36       45.51      4.09 o 
  -1  -1  13      250.03      255.15      8.05 o 
   0  -1  13       39.92       40.41      6.14 o 
   1  -1  13       37.15       30.61      4.70 o 
   2  -1  13      175.64      195.18      8.86 o 
   3  -1  13      348.84      344.34     18.28 o 
   4  -1  13       16.10       18.31      5.81 o 
 -10   0  13       22.00       15.62      6.33 o 
  -9   0  13        2.23        2.30      3.74 o 
  -8   0  13       73.44       70.75      5.07 o 
  -7   0  13       52.42       53.57      4.63 o 
  -6   0  13      339.00      337.38      9.64 o 
  -5   0  13       25.94       17.78      3.68 o 
  -4   0  13      292.15      266.81      8.34 o 
  -3   0  13      100.85      104.31      5.48 o 
  -2   0  13        5.42        1.08      3.21 o 
  -1   0  13        1.23       -2.48      3.58 o 
   0   0  13      319.42      335.48     17.26 o 
   1   0  13      272.26      262.57     14.75 o 
   2   0  13      115.08       98.53     10.92 o 
   3   0  13       70.88       72.47      7.26 o 
  -9   1  13       66.15       62.17      6.35 o 
  -8   1  13        1.84       -0.93      3.58 o 
  -7   1  13      183.94      179.30      8.90 o 
  -6   1  13      108.41      107.36      5.71 o 
  -5   1  13      166.83      170.95      7.20 o 
  -4   1  13      542.80      540.97     12.76 o 
  -3   1  13       14.17       16.51      3.77 o 
  -2   1  13      203.00      200.56      7.57 o 
  -1   1  13      419.09      371.76     12.16 o 
   0   1  13        4.26        7.73      4.25 o 
   1   1  13        8.23        2.57      4.25 o 
   2   1  13       62.58       55.74      9.70 o 
  -9   2  13        5.65        6.37      4.71 o 
  -8   2  13        1.91        3.37      4.45 o 
  -7   2  13       27.80       28.01      4.32 o 
  -6   2  13       48.44       50.82      4.75 o 
  -5   2  13       73.41       76.67      5.28 o 
  -4   2  13       84.67       81.15      5.37 o 
  -3   2  13       59.16       65.13      5.02 o 
  -2   2  13       39.50       37.00      8.69 o 
  -1   2  13       24.88       23.63      4.94 o 
   0   2  13      375.34      354.29     12.33 o 
   1   2  13      138.35      130.30     12.76 o 
  -9   3  13       28.09       21.60      6.73 o 
  -8   3  13      181.94      193.85      9.85 o 
  -7   3  13       67.16       68.64      5.38 o 
  -6   3  13        0.52       -2.87      3.76 o 
  -5   3  13      156.52      170.68      7.46 o 
  -4   3  13       27.02       20.07      4.18 o 
  -3   3  13      147.35      152.59      7.07 o 
  -2   3  13       80.29       75.22      6.59 o 
  -1   3  13        0.73       -0.16      5.64 o 
   0   3  13        6.27        5.81      4.90 o 
  -8   4  13       62.53       65.84      8.84 o 
  -7   4  13       42.70       37.45      4.83 o 
  -6   4  13        1.24        7.39      4.15 o 
  -5   4  13       43.10       40.00      4.97 o 
  -4   4  13        4.02        3.65      4.12 o 
  -3   4  13       52.59       37.85      5.88 o 
  -2   4  13       39.64       43.27      6.08 o 
  -2 -10  14       66.01       69.36      5.50 o 
  -1 -10  14       33.82       43.31      5.33 o 
   0 -10  14      114.72       92.17      6.85 o 
   1 -10  14       14.19        6.09      5.78 o 
   2 -10  14       61.03       58.35      6.02 o 
   3 -10  14       15.82       19.47      5.05 o 
  -4  -9  14      161.87      150.28      8.69 o 
  -3  -9  14       33.89       29.32      4.56 o 
  -2  -9  14       20.83       23.03      4.38 o 
  -1  -9  14       47.73       47.40      4.69 o 
   0  -9  14       50.93       46.89      4.61 o 
   1  -9  14       72.10       55.57      4.80 o 
   2  -9  14      180.82      178.13     14.29 o 
   3  -9  14        4.23        7.48      5.98 o 
   4  -9  14       36.72       35.85      5.26 o 
  -5  -8  14        5.38        9.79      4.11 o 
  -4  -8  14       13.33       12.46      4.13 o 
  -3  -8  14       87.00       78.02      8.28 o 
  -2  -8  14      209.10      214.15      7.95 o 
  -1  -8  14        2.30        2.51      3.61 o 
   0  -8  14      388.31      390.28     12.91 o 
   1  -8  14      399.28      390.26     10.38 o 
   2  -8  14       33.34       30.58      4.17 o 
   3  -8  14      101.16      107.48      6.84 o 
   4  -8  14      248.05      257.91      8.97 o 
  -6  -7  14        7.13       16.17      4.22 o 
  -5  -7  14       27.95       23.49      4.32 o 
  -4  -7  14      133.32      132.33      8.55 o 
  -3  -7  14        0.49        2.76      3.62 o 
  -2  -7  14      116.48      117.44      5.80 o 
  -1  -7  14       70.20       64.33      6.44 o 
   0  -7  14        3.94        9.28      3.57 o 
   1  -7  14       70.65       69.99      6.56 o 
   2  -7  14       88.94       80.47      5.47 o 
   3  -7  14       29.32       30.76      3.63 o 
  -7  -6  14       35.82       29.57      4.54 o 
  -6  -6  14       59.53       62.96      5.06 o 
  -5  -6  14        1.16        6.18      3.73 o 
  -4  -6  14       75.10       74.19      8.08 o 
  -3  -6  14      222.86      197.72      9.17 o 
  -2  -6  14       66.43       58.22      5.63 o 
  -1  -6  14      284.78      268.63     10.45 o 
   0  -6  14       13.22       15.05      3.74 o 
   1  -6  14        0.43        0.80      3.39 o 
   2  -6  14       76.98       75.67      4.28 o 
   3  -6  14      151.95      167.54      6.35 o 
   4  -6  14      114.75      126.51      8.14 o 
  -7  -5  14       44.62       44.92      4.20 o 
  -6  -5  14       23.67       21.34      5.04 o 
  -5  -5  14       95.52       69.18      6.01 o 
  -4  -5  14       50.85       65.19      5.85 o 
  -3  -5  14      254.22      230.91      9.54 o 
  -2  -5  14       55.97       49.89      4.33 o 
  -1  -5  14        0.16       -0.27      3.27 o 
   0  -5  14       97.75      101.59      5.38 o 
   1  -5  14      508.34      518.34     13.10 o 
   2  -5  14        5.16        7.32      3.61 o 
   3  -5  14      122.28      123.83      6.11 o 
   4  -5  14      214.54      222.61     26.95 o 
  -8  -4  14       73.37       61.68      5.36 o 
  -7  -4  14       39.28       27.57      4.40 o 
  -6  -4  14       45.16       46.33      4.67 o 
  -5  -4  14        9.95       11.01      4.41 o 
  -4  -4  14      296.91      302.30     10.83 o 
  -3  -4  14      278.18      267.96     10.93 o 
  -2  -4  14       72.12       63.80      4.58 o 
  -1  -4  14      299.64      296.26      8.83 o 
   0  -4  14        0.34        2.96      3.34 o 
   1  -4  14      102.11      104.83      5.56 o 
   2  -4  14       12.93       12.83      3.76 o 
   3  -4  14        7.01        9.53      4.16 o 
   4  -4  14       18.04       16.20      7.55 o 
  -8  -3  14       76.23       70.55      5.45 o 
  -7  -3  14        0.31        1.11      4.06 o 
  -6  -3  14      290.61      291.51     12.38 o 
  -5  -3  14        6.94        8.12      4.21 o 
  -4  -3  14      269.66      271.26     10.23 o 
  -3  -3  14       29.48       31.66      3.97 o 
  -2  -3  14        3.85        6.63      3.33 o 
  -1  -3  14       25.40       31.77      4.00 o 
   0  -3  14      293.34      297.02      8.94 o 
   1  -3  14       62.12       65.78      4.92 o 
   2  -3  14       39.68       40.91      4.50 o 
   3  -3  14       76.29       69.96      6.88 o 
  -8  -2  14       50.74       56.76      5.27 o 
  -7  -2  14       78.22       68.66      5.30 o 
  -6  -2  14       19.60       20.61      3.99 o 
  -5  -2  14       76.76       74.60      5.04 o 
  -4  -2  14      515.38      504.30     12.03 o 
  -3  -2  14       23.06       23.21      3.78 o 
  -2  -2  14       28.53       29.78      3.94 o 
  -1  -2  14      125.13      130.34      6.24 o 
   0  -2  14       69.89       80.64      5.21 o 
   1  -2  14      238.52      253.93      9.72 o 
   2  -2  14       28.55       30.07      5.05 o 
   3  -2  14      183.81      176.67     14.22 o 
  -9  -1  14       42.13       45.93      5.49 o 
  -8  -1  14        1.28       -3.30      3.70 o 
  -7  -1  14      182.42      176.72      7.77 o 
  -6  -1  14       69.08       69.34      4.99 o 
  -5  -1  14      110.71       89.99      5.49 o 
  -4  -1  14       62.72       68.59      4.92 o 
  -3  -1  14       55.18       55.78      4.61 o 
  -2  -1  14       18.11       19.25      3.87 o 
  -1  -1  14      520.10      488.66     12.02 o 
   0  -1  14       43.74       35.30      4.36 o 
   1  -1  14        1.72        3.83      4.23 o 
   2  -1  14        8.78       13.21      7.85 o 
  -9   0  14      167.71      166.25      7.71 o 
  -8   0  14        6.50       10.36      5.75 o 
  -7   0  14        1.64        4.99      4.52 o 
  -6   0  14       43.70       44.74      4.64 o 
  -5   0  14      468.79      446.86     11.46 o 
  -4   0  14        1.10        5.18      3.55 o 
  -3   0  14       63.23       62.42      4.93 o 
  -2   0  14       27.36       25.79      4.13 o 
  -1   0  14      101.82       94.01      5.74 o 
   0   0  14      104.38      104.98      6.97 o 
   1   0  14      126.67      119.82      7.51 o 
  -8   1  14       11.32        7.36      4.74 o 
  -7   1  14      189.31      200.33     13.99 o 
  -6   1  14        6.48        0.74      3.72 o 
  -5   1  14       19.51       28.69      4.41 o 
  -4   1  14      111.81      100.37      5.85 o 
  -3   1  14        7.29        3.78      3.81 o 
  -2   1  14       75.73       71.67      5.34 o 
  -1   1  14       27.68       23.99      7.86 o 
   0   1  14        4.63       -2.31      4.38 o 
  -8   2  14        2.16        3.83      4.70 o 
  -7   2  14      120.98      113.80      6.40 o 
  -6   2  14       36.07       32.41      4.66 o 
  -5   2  14        9.07        7.71      4.91 o 
  -4   2  14        9.79       13.98      4.34 o 
  -3   2  14       41.57       44.34      4.87 o 
  -2   2  14       95.93       82.90      6.71 o 
  -1   2  14      204.65      174.39      9.26 o 
  -7   3  14       20.87       11.22      5.78 o 
  -6   3  14       65.42       66.33      5.56 o 
  -5   3  14       56.51       49.79      5.20 o 
  -4   3  14        0.08        4.13      4.18 o 
  -3   3  14       92.79       91.01      6.10 o 
  -2  -9  15        2.76        5.50      4.22 o 
  -1  -9  15        5.77        8.25      4.16 o 
   0  -9  15      374.41      367.41     14.70 o 
   1  -9  15       14.79       12.64      5.02 o 
   2  -9  15      215.95      211.62      9.79 o 
  -4  -8  15      115.95      108.42      6.28 o 
  -3  -8  15       31.79       32.96      5.25 o 
  -2  -8  15       20.15       20.00      4.36 o 
  -1  -8  15      134.58      127.46      6.46 o 
   0  -8  15       10.31        7.89      4.01 o 
   1  -8  15       93.24       81.76      5.54 o 
   2  -8  15       95.05       90.74      5.65 o 
  -5  -7  15       39.33       35.15      4.80 o 
  -4  -7  15       37.78       40.01      4.78 o 
  -3  -7  15        7.74        4.25      3.97 o 
  -2  -7  15      147.58      133.29      8.99 o 
  -1  -7  15       83.35       80.51      5.36 o 
   0  -7  15      110.51      108.59      6.40 o 
   1  -7  15      386.46      380.42     10.31 o 
   2  -7  15       29.13       34.27      3.88 o 
   3  -7  15      114.39      111.71      5.26 o 
  -6  -6  15       25.85       36.87      4.75 o 
  -5  -6  15        0.29        3.27      3.88 o 
  -4  -6  15       10.73        6.88      4.65 o 
  -3  -6  15       39.81       40.56      8.95 o 
  -2  -6  15       21.68       25.67      5.18 o 
  -1  -6  15      158.88      143.18      8.16 o 
   0  -6  15       62.66       62.27      4.94 o 
   1  -6  15      153.20      146.93      6.87 o 
   2  -6  15        6.35        6.76      3.37 o 
   3  -6  15      192.17      203.44      7.05 o 
  -6  -5  15       87.41       96.77     11.93 o 
  -5  -5  15       56.30       47.29      5.68 o 
  -4  -5  15      206.39      193.27      9.29 o 
  -3  -5  15      226.93      205.24      9.47 o 
  -2  -5  15       41.23       37.96      4.35 o 
  -1  -5  15        3.59        5.89      3.65 o 
   0  -5  15      108.67      105.59      6.60 o 
   1  -5  15      193.68      188.35     10.91 o 
   2  -5  15       70.26       69.47      5.28 o 
   3  -5  15      112.39      116.42     17.82 o 
  -7  -4  15       66.87       59.98      5.36 o 
  -6  -4  15        0.69       -2.25      4.51 o 
  -5  -4  15        3.59        4.66      4.50 o 
  -4  -4  15      395.74      368.30     12.34 o 
  -3  -4  15       76.93       61.27      4.76 o 
  -2  -4  15       89.39       81.24      5.24 o 
  -1  -4  15       15.86        8.86      3.75 o 
   0  -4  15       52.05       48.54      4.70 o 
   1  -4  15       16.59       16.12      4.04 o 
   2  -4  15       32.58       36.49      4.65 o 
  -7  -3  15        2.10        2.32      3.95 o 
  -6  -3  15       23.71       17.83      4.89 o 
  -5  -3  15        0.15       -4.79      4.17 o 
  -4  -3  15      213.33      199.32      9.33 o 
  -3  -3  15       48.38       45.97      4.54 o 
  -2  -3  15       11.09        7.50      3.70 o 
  -1  -3  15      374.26      361.11     10.16 o 
   0  -3  15      252.00      257.40      8.73 o 
   1  -3  15       27.15       25.52      4.36 o 
   2  -3  15      392.66      401.32     14.29 o 
  -7  -2  15       33.03       25.08      4.46 o 
  -6  -2  15       11.77        9.44      4.21 o 
  -5  -2  15       69.98       77.27     12.64 o 
  -4  -2  15       45.53       45.13      6.76 o 
  -3  -2  15       64.98       61.49      4.96 o 
  -2  -2  15      121.05      124.81      8.47 o 
  -1  -2  15       38.10       37.18      4.50 o 
   0  -2  15        4.10       -0.29      3.71 o 
   1  -2  15      247.59      225.36      8.44 o 
  -7  -1  15       53.22       55.10      6.14 o 
  -6  -1  15       33.92       35.97      5.41 o 
  -5  -1  15      422.85      400.12     11.15 o 
  -4  -1  15       34.62       32.42      4.50 o 
  -3  -1  15        0.21        0.23      3.61 o 
  -2  -1  15        6.11        7.25      4.44 o 
  -1  -1  15      223.50      209.79     10.33 o 
   0  -1  15        0.01        6.03      4.36 o 
  -7   0  15       65.48       64.61      6.37 o 
  -6   0  15       59.56       54.57      5.19 o 
  -5   0  15      231.10      216.17      8.34 o 
  -4   0  15       51.29       47.38      4.89 o 
  -3   0  15       95.60       92.74      5.85 o 
  -2   0  15       27.96       26.32      4.49 o 
  -1   0  15       91.13       85.75      5.87 o 
  -6   1  15        3.29       10.06      4.22 o 
  -5   1  15      122.71      124.90      6.75 o 
  -4   1  15       75.76       64.94      5.34 o 
  -3   1  15       40.44       35.67      6.49 o 
  -2   1  15       25.04       29.67      4.71 o 
  -3  -7  16       15.54       14.79      4.40 o 
  -2  -7  16       33.98       37.33      6.06 o 
  -1  -7  16      112.96      120.64      6.46 o 
   0  -7  16        4.09        7.20      4.17 o 
  -4  -6  16      139.71      131.85      8.05 o 
  -3  -6  16       22.67       27.50      5.49 o 
  -2  -6  16       94.47       82.77      7.44 o 
  -1  -6  16       17.34       17.57      4.27 o 
   0  -6  16        1.72        8.99      4.11 o 
   1  -6  16      168.29      163.72      6.48 o 
  -5  -5  16      109.15       97.04      7.28 o 
  -4  -5  16       15.21       12.83      5.03 o 
  -3  -5  16       36.66       24.55      5.33 o 
  -2  -5  16       14.58       13.08      4.14 o 
  -1  -5  16       58.11       46.43      4.82 o 
   0  -5  16       64.35       61.48      5.21 o 
   1  -5  16        0.82        2.03      4.07 o 
  -5  -4  16       12.97       15.63      5.09 o 
  -4  -4  16       10.03        8.99      6.11 o 
  -3  -4  16       19.50       20.00      4.24 o 
  -2  -4  16      173.29      168.38      7.45 o 
  -1  -4  16       83.07       75.84      5.50 o 
   0  -4  16       84.10       86.43      5.82 o 
  -6  -3  16       30.17       31.42      5.59 o 
  -5  -3  16       95.78       77.01      6.62 o 
  -4  -3  16       63.51       54.78      4.97 o 
  -3  -3  16       13.33       17.86      4.20 o 
  -2  -3  16       25.20       24.82      4.36 o 
  -1  -3  16       23.42       24.65      4.49 o 
   0  -3  16       17.67       14.62      4.34 o 
  -5  -2  16      303.63      271.30     10.97 o 
  -4  -2  16        7.47        9.63      4.06 o 
  -3  -2  16       56.40       56.04      5.18 o 
  -2  -2  16        7.59        5.72      4.03 o 
  -1  -2  16       78.95       71.19      5.61 o 
  -5  -1  16        2.10        5.21      4.10 o 
  -4  -1  16       81.54       78.08      5.69 o 
  -3  -1  16        9.77        9.19      4.11 o 
                                                 
